# Supplementary material for: Safe Curing Limits of Thick Composite Shells
Source: Materials (Basel). 2026 Jul 21;19(14):3132. doi: 10.3390/ma19143132 (PMC13413544; doi:10.3390/ma19143132)
Supplement: Supplementary file 1 [file materials-19-03132-s001.zip]

Archive with 10 entries (10 files):
- Thermal_runaway_driver.m
- Beta_crit_solver_invariants.m
- Coefficients.csv
- curesimu_double_curved.m
- Find_Da_crit_double_curved.m
- Laminate_Stability_3d_Landscape.m
- Plot_coeffs_asymmetric.m
- README.txt
- Safe_curing.zip
- Tbispeaks.m
