# Supplementary material for: Safe Curing Limits of Thick Composite Shells
Source: Materials (Basel). 2026 Jul 21;19(14):3132. doi: 10.3390/ma19143132 (PMC13413544; doi:10.3390/ma19143132)
Supplement: Supplementary file 1 [file materials-19-03132-s001.zip › Thermal_runaway_driver.m]

%% =======================================================================
%  Thermal Runaway Analysis for General Shell Structures (Universal Model)
%  =======================================================================
%  Copyright (C) 2026 Rikard Gebart
%
%  This program is free software: you can redistribute it and/or modify
%  it under the terms of the GNU General Public License as published by
%  the Free Software Foundation, either version 3 of the License, or
%  (at your option) any later version.
%
%  This program is distributed in the hope that it will be useful,
%  but WITHOUT ANY WARRANTY; without even the implied warranty of
%  MERCHANTABILITY or FITNESS FOR A PARTICULAR PURPOSE.  See the
%  GNU General Public License for more details.
%  =======================================================================
%  Description:
%  This script serves as the main driver for the thermal runaway analysis.
%  It executes the 1-D transient solver, performs parameter sweeps to
%  locate the critical Damköhler number (Da_crit), and generates the
%  calibration and validation data presented in the manuscript.
%  =======================================================================

clear; close all; clc;

%% -------------------- Driver Case Selection --------------------
% Select the analysis case to run:
%  1 = Illustrate Shell Geometry: The Hyperbolic Paraboloid (Saddle)
%  2 = Coupled Transient Solver for a Single Pillar (Plots T and T'')
%  3 = Stability Map (Da_crit vs. sigma1, sigma2) - Symmetric cooling
%  4 = Stability Map (Da_crit vs. sigma1, sigma2) - Asymmetric cooling
%  5 = Plot the valid calibration domain in the (Ar, Ts) plane
%  6 = Chemical calibration sweep over (Ar, Ts) for fixed geometry
%  7 = Global calibration of damping factor K(m,n) and C_T(m,n)
%  8 = Validation run of the complete model against a specific parameter set
%  9 = DeltaT versus Da for different Ar (S-curve)
% 10 = Centreline ignition dynamics (stable versus ignition)
% ---------------------------------------------------------------
run_mode = ; % Change this to run different cases

%% 0. Global Parameters (Physical & Numerical Defaults)
% --- Reaction Parameters ---
Da      = 6e6;  % Damkohler Number
Ar      = 32.4;     % Arrhenius Number
m       = 0.5;      % Reaction order m
n       = 1.5;      % Reaction order n

% --- Boundary Conditions ---
Bi_d    = 1000;     % Inner wall cooling (e.g., tool side)
Bi_u    = 1000;     % Outer wall cooling (e.g., vacuum bag)
Tref_d  = 2.0;    % Dimensionless ambient temp (Inner)
Tref_u  = 2.0;    % Dimensionless ambient temp (Outer)

% --- Process & Initial State ---
Ts_global = max(Tref_d, Tref_u); % Reference temperature for scaling
T0        = 1.465;               % Initial dimensionless temperature
alpha0    = 0.001;               % Initial degree of cure

% --- Geometry (The Pillar) ---
sigma1    = 0.0;    % Principal curvature 1 (Dimensionless: kappa_1 * w)
sigma2    = 0.0;    % Principal curvature 2

% --- Solver Settings ---
N         = 101;       % Number of nodes through the thickness
t_span    = [0 5];    % Dimensionless simulation time span
RelTol    = 1e-8;      % Relative tolerance for ode15s
AbsTol    = 1e-10;     % Absolute tolerance for ode15s
eps_tol   = 1e-6;      % Tolerance for the Da_crit root-finding search

% --- Visualization Settings ---
fontSize = 18;
lineW    = 1.5;
cmap     = jet;        % Standard colormap for curvature plots

%% 1. Case Management
switch run_mode
    case 1
        % ============================================================
        % Case 1: Illustrate Shell Geometry (Saddle)
        % ============================================================
        fprintf('Running Case 1: Geometry Definition and Curvature Analysis...\n');

        N_surf = 100; L_patch = 1.0;
        [X, Y] = meshgrid(linspace(-L_patch, L_patch, N_surf));

        % Define an anticlastic surface: z = a*(x^2 - y^2)
        a = 0.5;
        Z = a * (X.^2 - Y.^2);

        % Compute Local Curvatures (Helper function defined at bottom)
        [H, K_gauss, k1, k2] = compute_surface_curvatures(X, Y, Z);

        figure('Color', 'w', 'Name', 'Universal Shell Benchmark: Saddle');

        % Plot 1: Mean Curvature (H) - Primary driver for geometric penalty
        subplot(1,2,1);
        surf(X, Y, Z, H, 'EdgeColor', 'none');
        title('Saddle Geometry (Mean Curvature, H)', 'FontSize', fontSize);
        xlabel('x [m]'); ylabel('y [m]'); zlabel('z [m]');
        colorbar; colormap(cmap); axis equal; view([-30 30]);

        % Plot 2: Gaussian Curvature (K) - Identifies synclastic/anticlastic regions
        subplot(1,2,2);
        surf(X, Y, Z, K_gauss, 'EdgeColor', 'none');
        title('Gaussian Curvature (K)', 'FontSize', fontSize);
        xlabel('x [m]'); ylabel('y [m]'); zlabel('z [m]');
        colorbar; colormap(cmap); axis equal; view([-30 30]);
        fprintf('Case 1 Complete.\n');

    case 2
        % ============================================================
        % Case 2: Coupled Transient Solver for a Single Pillar
        % ============================================================
        fprintf('Running Case 2: Coupled Thermal-Chemical Simulation...\n');
        fprintf('Parameters: Da=%.1e, Ar=%.1f, S1=%.2f, S2=%.2f\n', Da, Ar, sigma1, sigma2);

        % Execute the transient 1-D FVM solver
        [T_mat, alpha_mat, t_vec, x_vec] = curesimu_double_curved(...
            Da, Ar, Bi_d, Bi_u, Tref_d, Tref_u, m, n, T0, alpha0, sigma1, sigma2, N, t_span, RelTol, AbsTol);

        % Identify the absolute hottest cell and the time it occurred
        [maxT_val, idx_raw] = max(T_mat(:));
        [t_idx, x_idx] = ind2sub(size(T_mat), idx_raw);
        fprintf('Peak Temperature: %.4f at t=%.2f, x=%.2f\n', maxT_val, t_vec(t_idx), x_vec(x_idx));

        % Plotting Transient History
        figure('Color', 'w', 'Name', 'Pillar Transient History');
        subplot(1,2,1);
        imagesc(t_vec, x_vec, T_mat'); set(gca, 'YDir', 'normal');
        colorbar; colormap(jet);
        xlabel('Dimensionless Time (t)'); ylabel('Dimensionless Thickness (x)');
        title('Temperature Field T(x,t)');

        subplot(1,2,2);
        yyaxis left;
        plot(t_vec, T_mat(:, x_idx), 'r-', 'LineWidth', 2);
        ylabel('Temperature T');
        yyaxis right;
        plot(t_vec, alpha_mat(:, x_idx), 'b--', 'LineWidth', 2);
        ylabel('Degree of Cure \alpha');
        grid on; xlabel('Time (t)');
        title(['History at Hotspot x = ', num2str(x_vec(x_idx), '%.2f')]);
        legend('Temp', 'Cure', 'Location', 'best');

        % Diagnostic Call to the Runaway Detection Algorithm
        fprintf('\n--- Inspecting Tbispeaks output ---\n');
        makeplots_diag = 1; % Force visualization of the 2nd derivative
        [~, peakvalues, peaktimes] = Tbispeaks(T_mat, t_vec, N, makeplots_diag, sigma1, sigma2, Bi_d, Bi_u);

        if isempty(peakvalues)
            fprintf('WARNING: No inflection peaks detected (Sub-critical or filtered out).\n');
        else
            fprintf('First peak detected at t = %.4f with d2T/dt2 = %.4e\n', peaktimes(1), peakvalues(1));
        end
        fprintf('-----------------------------------\n\n');

    case 3 % Stability Map (Da_crit vs. sigma1, sigma2) + Invariant Fit
        fprintf('Running Case 3: Double Curvature Sweep & Theoretical Fit Symmetric\n');

        % --- 1. Resolution and Constants (25 points = 5x5 grid) ---
        n_pts  = 11;
        s_vec  = linspace(-0.8, 0.8, n_pts);
        [S1, S2] = meshgrid(s_vec, s_vec);
        Da_num = zeros(size(S1));

        % Physical constants (Overrides global values)
        Ar = 32.4; Ts = 2.335; T0 = 1.465; a0 = 0.001;
        m_rx = 0.313; n_rx = 1.66; N_nodes = 101; t_span = [0, 50];

        % Initial Analytical Guess (Flat-plate baseline)
        f_max   = (m_rx^m_rx * n_rx^n_rx) / (m_rx+n_rx)^(m_rx+n_rx);
        Da_seed = (0.878 / f_max) * (Ts^2 / Ar) * exp(Ar / Ts);
        Da_seed = Da_seed/10;

        % --- 2. Numerical Data Collection ---
        for i = 1:numel(S1)
            [Da_num(i), ~, ~, ~] = Find_Da_crit_double_curved(Ar, Bi_d, Bi_u, Tref_d, Tref_u, m_rx, n_rx, T0, ...
                eps_tol, N_nodes, t_span, S1(i), S2(i), a0, RelTol, AbsTol, Da_seed);
            fprintf('Progress: %d/%d (s1=%.2f, s2=%.2f)\n', i, numel(S1), S1(i), S2(i));
        end

        % --- 3. Theoretical Fit to Invariant Model ---
        % Coefficients from manuscript (Eq 8)
        %        c0 = 0.87846; c1 = -0.06953; c3 = -0.10310;
        %        a1 = 0.28590; a2 = 0.45123;  a3 = -0.24133;
        c0 = 0.87846; L1 = 0.00000; a1 = -0.121; b1 = 0.429; K1 = 2.1721;

        c0 = c0*Bi_d/(Bi_d + K1);   % Rational function fit for c0 (eq.(9))

        % Curvature Invariants
        S = S1 + S2;
        P = S1 .* S2;

        % Theoretical Beta_crit (Polynomial)
        %        Beta_crit = c0 + c1*S.^2 + c3*S.^4 + a1*P + a2*(S.^2).*P + a3*P.^2;
        Beta_crit = c0 + L1*S + a1*S.^2 + b1*P;

        % Geometry-to-Chemistry conversion factor K: Da = (1/C_alpha) * Beta * K
        % Derived from Theory Eq(6): K = exp(Ar/Ts) * (Ts^2 / Ar)
        K = exp(Ar/Ts) * (Ts^2 / Ar);

        % Perform Least-Squares Fit for C_alpha
        % Formulation: Da_num = (1/C_alpha) * (Beta_crit * K) -> y = m*x
        X_fit = Beta_crit(:) * K;
        Y_fit = Da_num(:);
        slope = X_fit \ Y_fit; % Linear regression through origin
        C_alpha_fit = 1 / slope;

        % Calculated Theoretical Values
        Da_theory = (1 / C_alpha_fit) * Beta_crit * K;
        rel_error = (Da_num - Da_theory) ./ Da_num; % Relative difference

        % --- Statistical Summary ---
        rms_error = sqrt(mean(rel_error(:).^2)) * 100;  % In percent
        max_error = max(abs(rel_error(:))) * 100;       % In percent
        min_error = min(rel_error(:)) * 100; % Useful to see if you are under or over-predicting

        fprintf('--- Error Statistics ---\n');
        fprintf('RMS Relative Error: %.2f%%\n', rms_error);
        fprintf('Max Relative Error: %.2f%%\n', max_error);
        fprintf('Mean Bias:          %.2f%%\n', mean(rel_error(:)));

        fprintf('--- Fit Results ---\n');
        fprintf('Fitted C_alpha: %.4f\n', C_alpha_fit);
        fprintf('Bi_d: %.2f\n', Bi_d);
        fprintf('Bi_u: %.2f\n', Bi_u);

        % --- 4. Visualization ---

        % Plot A: Surface (Original)
        figure('Name', 'Stability Surface', 'Color', 'w');
        surf(S1, S2, Da_num, 'EdgeColor','none');
        colormap(turbo); colorbar;
        xlabel('\sigma_1','FontSize',18); ylabel('\sigma_2','FontSize',18); zlabel('Numerical Da_{crit}','FontSize',18);
        title('Critical Stability Map');

        % Plot B: Relative Error Surface
        figure('Name', 'Relative Error Surface', 'Color', 'w');
        surf(S1, S2, rel_error); shading interp; colorbar;
        xlabel('\sigma_1','FontSize',18); ylabel('\sigma_2','FontSize',18);
        zlabel('(Da_{num} - Da_{pert}) / Da_{num}','FontSize',18);
        title('Relative Error: Numerical vs. Perturbation');

        % Plot C: Parity Plot (Numerical vs. Theory)
        figure('Name', 'Fit Validation', 'Color', 'w');
        plot(Da_num(:), Da_theory(:), 'ro', 'MarkerFaceColor', 'r'); hold on;
        lims = [min([Da_num(:); Da_theory(:)]), max([Da_num(:); Da_theory(:)])];
        plot(lims, lims, 'k--', 'LineWidth', 1.5); % Identity line
        xlabel('Numerical Da_{crit}','FontSize',18); ylabel('Theoretical Da_{crit}','FontSize',18);

        % Dynamic Title with statistical summary
        title_str = sprintf('Validation (C_{\\alpha}=%.3f): RMS Error=%.2f%%, Max Error=%.2f%%', ...
            C_alpha_fit, rms_error, max_error);
        title(title_str, 'FontSize', 14);
        grid on; axis tight;

    case 4 % Stability Map (Da_crit vs. sigma1, sigma2) + Invariant Fit (Asymmetric)
        fprintf('Running Case 4: Double Curvature Sweep & Theoretical Fit Asymmetric\n');

        % --- 1. Resolution and Constants ---
        n_pts  = 11;
        s_vec  = linspace(-0.8, 0.8, n_pts);
        [S1, S2] = meshgrid(s_vec, s_vec);
        Da_num = zeros(size(S1));

        % Physical constants
        Ar = 32.4; Ts = 2.335; T0 = 1.465; a0 = 0.001;
        m_rx = 0.313; n_rx = 1.66; N_nodes = 101; t_span = [0, 50];

        % Initial Analytical Guess (Flat-plate baseline)
        f_max   = (m_rx^m_rx * n_rx^n_rx) / (m_rx+n_rx)^(m_rx+n_rx);
        Da_seed = (0.878 / f_max) * (Ts^2 / Ar) * exp(Ar / Ts);
        Da_seed = Da_seed / 10;

        % --- 2. Numerical Data Collection ---
        for i = 1:numel(S1)
            [Da_num(i), ~, ~, ~] = Find_Da_crit_double_curved(Ar, Bi_d, Bi_u, Tref_d, Tref_u, m_rx, n_rx, T0, ...
                eps_tol, N_nodes, t_span, S1(i), S2(i), a0, RelTol, AbsTol, Da_seed);
            fprintf('Progress: %d/%d (s1=%.2f, s2=%.2f)\n', i, numel(S1), S1(i), S2(i));

        end

        % --- 3. Unified Polynomial Fit (Manuscript Table 1 / Eq. 10) ---
        % Coefficients for Asymmetric Case (Bi_u=1000, Bi_d variable)
        c_val = [0.88534, 0.22, 1.54595];
        L_val = [0.19090, 1.29229];
        a_val = [-0.12018, 0.16384, 1.54550];
        b_val = [0.42481, 0.40570, 1.30956];

        % Calculate Bi-dependent coefficients
        c0_Bi = (c_val(1)*Bi_d + c_val(2)*c_val(3)) / (Bi_d + c_val(3));
        L_Bi  = L_val(1) * exp(-Bi_d / L_val(2));
        a_Bi  = a_val(1) + a_val(2) * exp(-Bi_d / a_val(3));
        b_Bi  = b_val(1) - b_val(2) * exp(-Bi_d / b_val(3));

        % Curvature Invariants
        S = S1 + S2;
        P = S1 .* S2;

        % Theoretical Beta_crit
        Beta_pert = c0_Bi + L_Bi*S + a_Bi*S.^2 + b_Bi*P;

        % Geometry-to-Chemistry conversion factor K
        K = exp(Ar/Ts) * (Ts^2 / Ar);

        % Use the numerical data to find the best-fit C_alpha
        X_fit = Beta_pert(:) * K;
        Y_fit = Da_num(:);
        slope = X_fit \ Y_fit;
        C_alpha_fit = 1 / slope;

        % Calculated Theoretical and Error Values
        Da_theory = (1 / C_alpha_fit) * Beta_pert * K;
        rel_error = (Da_num - Da_theory) ./ Da_num; % Relative difference

        % --- Statistical Summary ---
        rms_error = sqrt(mean(rel_error(:).^2)) * 100;  % In percent
        max_error = max(abs(rel_error(:))) * 100;       % In percent
        min_error = min(rel_error(:)) * 100; % Useful to see if you are under or over-predicting

        fprintf('--- Error Statistics ---\n');
        fprintf('RMS Relative Error: %.2f%%\n', rms_error);
        fprintf('Max Relative Error: %.2f%%\n', max_error);
        fprintf('Mean Bias:          %.2f%%\n', mean(rel_error(:)));

        fprintf('--- Fit Results ---\n');
        fprintf('Fitted C_alpha: %.4f\n', C_alpha_fit);
        fprintf('Bi_d: %.2f\n', Bi_d);
        fprintf('Bi_u: %.2f\n', Bi_u);

        % --- 4. Visualization ---

        % Plot A: Numerical Surface
        figure('Name', 'Numerical Stability Surface', 'Color', 'w');
        surf(S1, S2, Da_num);
        colormap("turbo"); colorbar;
        xlabel('\sigma_1','FontSize',18); ylabel('\sigma_2','FontSize',18); zlabel('Numerical Da_{crit}','FontSize',18);
        title('Critical Stability Map (Numerical)');

        % Plot B: Relative Error Surface
        figure('Name', 'Relative Error Surface', 'Color', 'w');
        surf(S1, S2, rel_error); shading interp; colorbar;
        xlabel('\sigma_1','FontSize',18); ylabel('\sigma_2','FontSize',18);
        zlabel('(Da_{num} - Da_{pert}) / Da_{num}','FontSize',18);
        title('Relative Error: Numerical vs. Perturbation');

        % Plot C: Parity Plot (Numerical vs. Theory)
        figure('Name', 'Fit Validation', 'Color', 'w');
        plot(Da_num(:), Da_theory(:), 'ro', 'MarkerFaceColor', 'r'); hold on;
        lims = [min([Da_num(:); Da_theory(:)]), max([Da_num(:); Da_theory(:)])];
        plot(lims, lims, 'k--', 'LineWidth', 1.5);
        xlabel('Numerical Da_{crit}','FontSize',18); ylabel('Theoretical Da_{crit}','FontSize',18);
        % Dynamic Title with statistical summary
        title_str = sprintf('Validation (C_{\\alpha}=%.3f): RMS Error=%.2f%%, Max Error=%.2f%%', ...
            C_alpha_fit, rms_error, max_error);
        title(title_str, 'FontSize', 14);
        grid on; axis tight;


    case 5
        % ============================================================
        % CASE 7: Calibration Domain with Specific Bounds
        % ============================================================
        disp('--- Plotting Specific Calibration Domain ---');

        % 1. Define vectors for the extended plot range
        Ts_plot_vec = linspace(0.0, 5.0, 500);
        Ar_plot_vec = linspace(0.0, 150.0, 500);

        [TS, AR] = meshgrid(Ts_plot_vec, Ar_plot_vec);

        % 2. Physics & Logic Definitions
        EPS = TS.^2 ./ AR;
        K_custom = 100 / 6;
        Ar_limit_boundary = K_custom .* TS .* (1 + TS);

        % 3. Create binary mask for the SPECIFIC calibration zone
        % Constraints:
        % - Rectangular box: 2 < Ts < 4  AND  30 < Ar < 120
        % - Theoretical: EPS <= 0.3  AND  Below Semenov Limit
        Calib_Zone = double(TS >= 2.0 & TS <= 4.0 & ...
            AR >= 25.0 & AR <= 120.0 & ...
            EPS <= 0.3 & ...
            AR <= Ar_limit_boundary);

        % --- Visualization ---
        figure(71); clf;
        set(gcf, 'Color', 'w');

        % Background shading
        imagesc(Ts_plot_vec, Ar_plot_vec, Calib_Zone);
        set(gca, 'YDir', 'normal'); hold on;
        colormap([1 1 1; 0.9 0.9 0.9]); clim([0 1]);

        % A. Plot Epsilon Isolines
        eps_levels = [0.1, 0.2, 0.3, 0.4, 0.6, 0.8, 1.0];
        [C, hIso] = contour(TS, AR, EPS, eps_levels, 'k', 'LineWidth', 0.8);
        clabel(C, hIso, 'FontSize', 10, 'Interpreter', 'latex', 'LabelSpacing', 200);

        % B. Plot the Semenov Limit (Bifurcation Boundary)
        Ar_limit_line = K_custom .* Ts_plot_vec .* (1 + Ts_plot_vec);
        plot(Ts_plot_vec, Ar_limit_line, 'r-', 'LineWidth', 2, 'DisplayName', 'Semenov Limit');

        % C. Mark the Calibration Rectangle (Dashed)
        % Coordinates for rectangle: [x, y, width, height]
        rectangle('Position', [2, 25, 2, 95], 'LineStyle', '--', ...
            'EdgeColor', [0.3 0.3 0.3], 'LineWidth', 1.5);

        % D. Formatting
        xlabel('Wall temperature $T_s$', 'Interpreter', 'latex', 'FontSize', 14);
        ylabel('Arrhenius number $A_r$', 'Interpreter', 'latex', 'FontSize', 14);
        title('Verification Domain for Calibration', 'Interpreter', 'latex', 'FontSize', 14);

        % Labels for context
        text(3.5, 50, 'Calibration Region', 'Color', [0.4 0.4 0.4], ...
            'Interpreter', 'latex', 'FontWeight', 'bold');
        text(1.5, 130, 'Folded Regime', 'Color', 'r', 'Interpreter', 'latex');

        xlim([0 5]); ylim([0 150]);
        grid on; set(gca, 'Layer', 'top');


    case 6
        % ============================================================
        % CASE 6: Sweep over Ar and Ts and plot Da_crit and T_peak
        %    Branching Logic: Symmetric vs. Asymmetric cooling
        % ============================================================
        disp('--- Starting Case 6: Final Calibration Sweep (Double Curved) ---');

        % 1. Settings & Parameters
        eps_limit     = 0.3;
        K_semenov     = 100/6;
        induct_thresh = 0.10;


        % Curvature Invariants
        S = sigma1 + sigma2;
        P = sigma1 * sigma2;

        % ------------------------------------------------------------
        % SMART BRANCHING FOR BETA_CRIT
        % ------------------------------------------------------------
        if abs(Bi_d - Bi_u) < 1e-6
            % --- SYMMETRIC CASE ALTERNATIVE ---
            % Perturbation theory for symmetric cooling (hot spot at x=0)
            % Linear S-term vanishes; Beta is dominated by S^2 and P.
            fprintf('Mode: Symmetric Cooling detected (Bi_d = Bi_u = %.1f)\n', Bi_d);

            beta0_sym   = 0.87846 * (Bi_d / (Bi_d + 2.1721)); % Base plate value
            Beta_theory = beta0_sym - 0.121*S^2 + 0.429*P;

        else
            % --- ASYMMETRIC CASE (Current Logic) ---
            fprintf('Mode: Asymmetric Cooling detected (Bi_d=%.1f, Bi_u=%.1f)\n', Bi_d, Bi_u);

            c_val = [0.88534, 0.22, 1.54595];
            L_val = [0.19090, 1.29229];
            a_val = [-0.12018, 0.16384, 1.54550];
            b_val = [0.42481, 0.40570, 1.30956];

            % Calculate Bi-dependent coefficients
            c0_Bi = (c_val(1)*Bi_d + c_val(2)*c_val(3)) / (Bi_d + c_val(3));
            L_Bi  = L_val(1) * exp(-Bi_d / L_val(2));
            a_Bi  = a_val(1) + a_val(2) * exp(-Bi_d / a_val(3));
            b_Bi  = b_val(1) - b_val(2) * exp(-Bi_d / b_val(3));

            Beta_theory = c0_Bi + L_Bi*S + a_Bi*S.^2 + b_Bi*P;
        end
        % ------------------------------------------------------------

        % 2. GRID DEFINITIONS
        Ts_v_num = linspace(2.0, 4.0, 21);
        Ar_v_num = linspace(25.0, 120.0, 10);
        [TS_num, AR_num] = meshgrid(Ts_v_num, Ar_v_num);

        Ts_v_plot = linspace(2.0, 4.0, 200);
        Ar_v_plot = linspace(25.0, 120.0, 200);
        [TS_plot, AR_plot] = meshgrid(Ts_v_plot, Ar_v_plot);

        % Pre-allocate
        Da_crit_raw  = NaN(size(TS_num));
        dT_peak_raw  = NaN(size(TS_num));
        t_induct_raw = NaN(size(TS_num));

        % 3. Numerical Sweep
        for i = 1:size(AR_num, 1)
            for j = 1:size(TS_num, 2)
                cur_Ts = TS_num(i,j); cur_Ar = AR_num(i,j);
                is_valid = (cur_Ts^2/cur_Ar <= eps_limit) && ...
                    (cur_Ar < K_semenov * cur_Ts * (1 + cur_Ts) - 0.1);

                if is_valid
                    try
                        % 1. Initial Guess using the selected Beta_theory
                        alpha_m = m/(m+n);
                        f_a = (alpha_m^m)*(1-alpha_m)^n;
                        Da_est = (Beta_theory * (cur_Ts^2/cur_Ar)) / (f_a * exp(-cur_Ar/cur_Ts));

                        % 2. Numerical Solver
                        [da_c, ~, ~, ~] = Find_Da_crit_double_curved(cur_Ar, Bi_d, Bi_u, cur_Ts, cur_Ts, m, n, T0, ...
                            eps_tol, N, t_span, sigma1, sigma2, alpha0, RelTol, AbsTol, Da_est);

                        % 3. Extract transient data
                        [T_mat, ~, t_v, ~] = curesimu_double_curved(da_c, cur_Ar, Bi_d, Bi_u, cur_Ts, cur_Ts, m, n, T0, alpha0, ...
                            sigma1, sigma2, N, t_span, RelTol, AbsTol);

                        % ALWAYS track the true spatial maximum to avoid discontinuities in dT_peak
                        [val_max, idx_raw] = max(T_mat(:));
                        [~, col_max] = ind2sub(size(T_mat), idx_raw);
                        idx_sensor = col_max;

                        T_hist = T_mat(:, idx_sensor);
                        pk_T = max(T_hist);
                        Da_crit_raw(i,j) = da_c;
                        dT_peak_raw(i,j) = pk_T - cur_Ts;

                        T_targ = cur_Ts + induct_thresh * (pk_T - cur_Ts);
                        idx_t = find(T_hist > T_targ, 1);
                        if ~isempty(idx_t), t_induct_raw(i,j) = t_v(idx_t); end
                    catch
                        fprintf('Solver failed for Ar = %.2f, Ts = %.2f\n', cur_Ar, cur_Ts);
                    end
                end
            end
            fprintf('Line sweep done. Ar = %.2f \n', cur_Ar);
        end

        % 4. Calibration (Remains generic, uses Beta_theory calculated above)
        valid = ~isnan(Da_crit_raw);
        EPS_num = TS_num(valid).^2 ./ AR_num(valid);
        X_Da = (Beta_theory .* EPS_num) ./ exp(-AR_num(valid) ./ TS_num(valid));

        C_alpha_opt = exp(mean(log(X_Da) - log(Da_crit_raw(valid))));
        C_T_opt     = sum(dT_peak_raw(valid) .* EPS_num) / sum(EPS_num.^2);

        % Error Calculations on Coarse Grid
        Da_at_num = (Beta_theory .* (TS_num.^2 ./ AR_num)) ./ (C_alpha_opt .* exp(-AR_num ./ TS_num));
        dT_at_num = C_T_opt .* (TS_num.^2 ./ AR_num);
        err_Da = mean(abs(Da_crit_raw(valid) - Da_at_num(valid)) ./ Da_crit_raw(valid)) * 100;
        err_dT = mean(abs(dT_peak_raw(valid) - dT_at_num(valid)) ./ dT_peak_raw(valid)) * 100;

        % Evaluate Model and Mask on High-Res Grid for smooth plotting
        Da_model_plot = (Beta_theory .* (TS_plot.^2 ./ AR_plot)) ./ (C_alpha_opt .* exp(-AR_plot ./ TS_plot));
        dT_model_plot = C_T_opt .* (TS_plot.^2 ./ AR_plot);
        Mask_Plot = double(~((TS_plot.^2./AR_plot <= eps_limit) & (AR_plot < K_semenov .* TS_plot .* (1+TS_plot))));

        % 5. PLOTTING

        % Define exact isoline levels
        da_levels = 2:2:30;
        dt_levels = 0.0:0.05:0.40;

        tfs = 12;

        % --- FIGURE 10: Da_crit ---
        figure(10); clf;
        subplot(1,2,1); hold on; grid on;
        contourf(TS_plot, AR_plot, Mask_Plot, [0.5 0.5], 'FaceColor', [0.9 0.9 0.9], 'EdgeColor', 'none');
        [c,h] = contour(TS_num, AR_num, log10(Da_crit_raw), da_levels, 'k', 'LineWidth', 1.1);
        clabel(c,h, 'FontSize', 9, 'Interpreter', 'latex');
        title('Numerical $\log_{10}(Da_{\mathrm{crit}})$', 'Interpreter', 'latex', 'FontSize', tfs);
        xlabel('$T_s$', 'Interpreter', 'latex','FontSize',18);
        ylabel('$A_r$', 'Interpreter', 'latex','FontSize',18);

        subplot(1,2,2); hold on; grid on;
        contourf(TS_plot, AR_plot, Mask_Plot, [0.5 0.5], 'FaceColor', [0.9 0.9 0.9], 'EdgeColor', 'none');
        Da_model_plot(Mask_Plot==1) = NaN;
        [c,h] = contour(TS_plot, AR_plot, log10(Da_model_plot), da_levels, 'k', 'LineWidth', 1.1);
        clabel(c,h, 'FontSize', 9, 'Interpreter', 'latex');
        title(sprintf('Model: $C_\alpha = %.3f$ (Err: %.1f%%)', C_alpha_opt, err_Da), 'Interpreter', 'latex', 'FontSize', tfs);
        xlabel('$T_s$', 'Interpreter', 'latex','FontSize',18);
        sgtitle(sprintf('Critical Damkohler Number Mapping (\\sigma_1=%.1f, \\sigma_2=%.1f)', sigma1, sigma2));

        % --- FIGURE 11: Delta T ---
        figure(11); clf;
        subplot(1,2,1); hold on; grid on;
        contourf(TS_plot, AR_plot, Mask_Plot, [0.5 0.5], 'FaceColor', [0.9 0.9 0.9], 'EdgeColor', 'none');
        contour(TS_num, AR_num, dT_peak_raw, dt_levels, 'k', 'ShowText', 'on');
        title('Numerical $\Delta T_{\mathrm{peak}}$', 'Interpreter', 'latex', 'FontSize', tfs);
        xlabel('$T_s$', 'Interpreter', 'latex','FontSize',18);
        ylabel('$A_r$', 'Interpreter', 'latex','FontSize',18);

        subplot(1,2,2); hold on; grid on;
        contourf(TS_plot, AR_plot, Mask_Plot, [0.5 0.5], 'FaceColor', [0.9 0.9 0.9], 'EdgeColor', 'none');
        dT_model_plot(Mask_Plot==1) = NaN;
        contour(TS_plot, AR_plot, dT_model_plot, dt_levels, 'k', 'ShowText', 'on');
        title(sprintf('Model: $C_T = $ %.3f (Err: %.1f%%)', C_T_opt, err_dT), 'Interpreter', 'latex', 'FontSize', tfs);
        xlabel('$T_s$', 'Interpreter', 'latex','FontSize',18);
        sgtitle(sprintf('Peak Temperature Rise Mapping (\\sigma_1=%.1f, \\sigma_2=%.1f)', sigma1, sigma2));

        % --- FIGURE 12: Induction Time ---
        figure(12); clf; hold on; grid on;
        dt_induct_levels = 0:0.2:10;
        contourf(TS_plot, AR_plot, Mask_Plot, [0.5 0.5], 'FaceColor', [0.9 0.9 0.9], 'EdgeColor', 'none');
        t_range = [min(t_induct_raw(:),[],'omitnan'), max(t_induct_raw(:),[],'omitnan')];
        [c,h] = contour(TS_num, AR_num, t_induct_raw, dt_induct_levels, 'k', 'LineWidth', 1.2);
        clabel(c,h, 'FontSize', 9, 'Interpreter', 'latex');
        xlabel('$T_s$', 'Interpreter', 'latex','FontSize',18);
        ylabel('$A_r$', 'Interpreter', 'latex','FontSize',18);
        title(sprintf('Numerical Induction Time $t_{\\mathrm{ind}}$ (Range: %.1f - %.1f)', t_range(1), t_range(2)), 'Interpreter', 'latex', 'FontSize', tfs);
        set(gcf, 'Color', 'w');

    case 7
        % ============================================================
        % CASE 7: (m,n) Global Calibration (Corrected to Match Case 6)
        % ============================================================
        m_vec = [0.3, 0.35, 0.4, 0.45, 0.5];
        n_vec = [1.0, 1.175, 1.35, 1.525, 1.7];
        [M_grid, N_grid] = meshgrid(m_vec, n_vec);

        C_alpha_results = zeros(size(M_grid));
        C_T_results     = zeros(size(M_grid));
        K_results       = zeros(size(M_grid));

        % Get geometric beta
        beta_val = beta_crit_general(sigma1, sigma2, Bi_d, Bi_u);

        fprintf('\n%-5s %-5s %-10s %-10s %-10s %-10s %-10s\n', ...
            'm', 'n', 'C_alpha', 'Err_Da%', 'C_T', 'Err_DT%', 'K(m,n)');
        fprintf('----------------------------------------------------------------------\n');

        for i = 1:numel(M_grid)
            curr_m = M_grid(i); curr_n = N_grid(i);
            alpha_max = curr_m / (curr_m + curr_n);
            f_max = (alpha_max^curr_m) * (1 - alpha_max)^curr_n;

            % Ar-Ts Calibration Grid (Mirroring Case 6 settings)
            Ts_calib = linspace(2.0, 4.0, 21);
            Ar_calib = linspace(25.0, 120.0, 10);
            [AR, TS] = meshgrid(Ar_calib, Ts_calib);

            Da_map = NaN(size(AR));
            dT_map = NaN(size(AR));

            for j = 1:numel(AR)
                cur_Ts = TS(j); cur_Ar = AR(j);
                % 1. VALIDITY MASK (Matches Case 6, Line 414)
                is_valid = (cur_Ts^2/cur_Ar <= 0.3) && (cur_Ar < (100/6) * cur_Ts * (1 + cur_Ts) - 0.1);

                if is_valid
                    % Corrected Guess Formula
                    Da_guess = (beta_val * (cur_Ts^2/cur_Ar)) / (f_max * exp(-cur_Ar/cur_Ts));

                    try
                        [da_c, ~, ~, ~] = Find_Da_crit_double_curved(cur_Ar, Bi_d, Bi_u, ...
                            cur_Ts, cur_Ts, curr_m, curr_n, T0, eps_tol, N, t_span, sigma1, sigma2, ...
                            alpha0, RelTol, AbsTol, Da_guess);

                        % 2. GET ABSOLUTE PEAK TEMPERATURE (Matches Case 6, Line 431)
                        [T_mat, ~, ~, ~] = curesimu_double_curved(da_c, cur_Ar, Bi_d, Bi_u, ...
                            cur_Ts, cur_Ts, curr_m, curr_n, T0, alpha0, sigma1, sigma2, N, t_span, RelTol, AbsTol);

                        Da_map(j) = da_c;
                        dT_map(j) = max(T_mat(:)) - cur_Ts;
                    catch
                    end
                end
            end

            % 3. STANDARDIZED REGRESSION (Matches Case 6)
            valid = ~isnan(Da_map);
            EPS_v = TS(valid).^2 ./ AR(valid);

            % C_alpha Regression
            X_Da = (beta_val .* EPS_v) ./ exp(-AR(valid) ./ TS(valid));
            C_alpha_opt = exp(mean(log(X_Da) - log(Da_map(valid))));
            C_alpha_results(i) = C_alpha_opt;

            % C_T Regression (Least Squares)
            C_T_opt = sum(dT_map(valid) .* EPS_v) / sum(EPS_v.^2);
            C_T_results(i) = C_T_opt;

            % Final Calculations
            K_results(i) = C_alpha_opt / f_max;

            % Error check for monitoring
            Da_mod = (beta_val .* EPS_v) ./ (C_alpha_opt .* exp(-AR(valid) ./ TS(valid)));
            err_da = mean(abs(Da_map(valid) - Da_mod) ./ Da_map(valid)) * 100;
            err_dt = mean(abs(dT_map(valid) - C_T_opt*EPS_v) ./ dT_map(valid)) * 100;

            fprintf('%-5.2f %-5.2f %-10.4f %-10.2f %-10.4f %-10.2f %-10.4f\n', ...
                curr_m, curr_n, C_alpha_opt, err_da, C_T_opt, err_dt, K_results(i));
        end

        % --- UPDATED RESPONSE SURFACE FIT (poly21) ---
        % m_data and n_data should be column vectors
        m_data = M_grid(:);
        n_data = N_grid(:);
        k_data = K_results(:);

        % Fit: 2nd degree for m, 1st degree for n
        % This corresponds to K = p00 + p10*m + p01*n + p20*m^2 + p11*m*n
        k_fit = fit([m_data, n_data], k_data, 'poly21');

        % Visualization
        figure('Color', 'w', 'Name', 'K(m,n) Optimized Response Surface');
        h = plot(k_fit, [m_data, n_data], k_data);

        % Formatting the plot
        h(1).MarkerSize = 15;
        h(1).MarkerFaceColor = 'r';
        h(1).MarkerEdgeColor = 'k';
        xlabel('Kinetic Order $m$', 'Interpreter', 'latex', 'FontSize', 12);
        ylabel('Kinetic Order $n$', 'Interpreter', 'latex', 'FontSize', 12);
        zlabel('Damping Factor $K(m,n)$', 'Interpreter', 'latex', 'FontSize', 12);
        title(['Optimized Fit (poly21), $R^2 = $ ', num2str(k_fit.p00)], 'Interpreter', 'latex');
        grid on; view(-35, 25);

        % Print the coefficients for the manuscript
        fprintf('\n--- Final Global Fit for K(m,n) ---\n');
        fprintf('K(m,n) = p00 + p10*m + p01*n + p20*m^2 + p11*m*n\n');
        fprintf('p00 = %10.6f\n', k_fit.p00);
        fprintf('p10 = %10.6f\n', k_fit.p10);
        fprintf('p01 = %10.6f\n', k_fit.p01);
        fprintf('p20 = %10.6f\n', k_fit.p20);
        fprintf('p11 = %10.6f\n', k_fit.p11);

        % Also fit C_T as it also depends on m,n
        ct_data = C_T_results(:);
        ct_fit = fit([m_data, n_data], ct_data, 'poly22');
        fprintf('\n--- Final Global Fit for C_T(m,n) ---\n');
        fprintf('C_T(m,n) = p00 + p10*m + p01*n + p20*m^2 + p11*m*n\n');
        fprintf('p00 = %10.6f\n', ct_fit.p00);
        fprintf('p10 = %10.6f\n', ct_fit.p10);
        fprintf('p01 = %10.6f\n', ct_fit.p01);
        fprintf('p20 = %10.6f\n', ct_fit.p20);
        fprintf('p11 = %10.6f\n', ct_fit.p11);
        fprintf('p02 = %10.6f\n', ct_fit.p02);

    case 8
        % ============================================================
        % CASE 8: Manual Validation (Using Centralized Utility Functions)
        % ============================================================

        % --- 1. INPUT SECTION ---
        s1_val  = 0.4; s2_val = -0.4;
        Bid_val = 10;  Biu_val = 1000;
        m_val   = 0.3; n_val   = 1.7;

        Ar_vec = linspace(25.0, 120.0, 10);
        Ts_vec = linspace(2.0, 4.0, 21);

        % --- 2. LOCAL NUMERICAL CALIBRATION ---
        fprintf('\n--- Running Local Numerical Calibration... ---\n');
        Da_map = NaN(length(Ts_vec), length(Ar_vec));
        dT_map = NaN(length(Ts_vec), length(Ar_vec));

        beta_v = beta_crit_general(s1_val, s2_val, Bid_val, Biu_val);
        f_max  = (m_val/(m_val+n_val))^m_val * (1 - m_val/(m_val+n_val))^n_val;

        for i = 1:length(Ts_vec)
            for j = 1:length(Ar_vec)
                cur_Ts = Ts_vec(i); cur_Ar = Ar_vec(j);
                eps_v  = cur_Ts^2 / cur_Ar;

                if (eps_v <= 0.3) && (cur_Ar < (100/6)*cur_Ts*(1+cur_Ts) - 0.1)
                    Da_guess = (beta_v * eps_v) / (f_max * exp(-cur_Ar/cur_Ts));
                    try
                        [da_c, ~, ~, ~] = Find_Da_crit_double_curved(cur_Ar, Bid_val, Biu_val, ...
                            cur_Ts, cur_Ts, m_val, n_val, T0, eps_tol, N, t_span, s1_val, s2_val, ...
                            alpha0, RelTol, AbsTol, Da_guess);

                        [T_mat, ~, ~, ~] = curesimu_double_curved(da_c, cur_Ar, Bid_val, Biu_val, ...
                            cur_Ts, cur_Ts, m_val, n_val, T0, alpha0, s1_val, s2_val, N, t_span, RelTol, AbsTol);

                        Da_map(i,j) = da_c;
                        dT_map(i,j) = max(T_mat(:)) - cur_Ts;
                    catch
                    end
                end
            end
            fprintf('Line sweep done. Ts = %.2f \n', cur_Ts);
        end

        % Extract Numerical constants from the map
        valid = ~isnan(Da_map);
        [AR_mat, TS_mat] = meshgrid(Ar_vec, Ts_vec);
        EPS_v = TS_mat(valid).^2 ./ AR_mat(valid);
        X_Da  = (beta_v .* EPS_v) ./ exp(-AR_mat(valid) ./ TS_mat(valid));

        C_alpha_calib = exp(mean(log(X_Da) - log(Da_map(valid))));
        C_T_calib     = sum(dT_map(valid) .* EPS_v) / sum(EPS_v.^2);

        % --- 3. GLOBAL MODEL PREDICTION (Calling Utilities) ---
        Ca_model = get_K_model(m_val, n_val) * f_max;
        CT_model = get_CT_model(m_val, n_val);

        % --- 4. OUTPUT ---
        err_Ca = abs(Ca_model - C_alpha_calib)/C_alpha_calib * 100;
        err_CT = abs(CT_model - C_T_calib)/C_T_calib * 100;

        fprintf('\n--- VALIDATION: %s Geometry, Bi_d=%d ---\n', 'Current', Bid_val);
        fprintf('C_alpha: Model=%.4f, Calib=%.4f (Error: %.2f%%)\n', Ca_model, C_alpha_calib, err_Ca);
        fprintf('C_T:     Model=%.4f, Calib=%.4f (Error: %.2f%%)\n', CT_model, C_T_calib, err_CT);

        fprintf('\nLaTeX Row:\n');
        fprintf('  & $(%+3.1f, %+3.1f)$ & %.1f & %.1f & %.4f & %.4f & %.2f & %.4f & %.4f & %.2f \\\\\n', ...
            s1_val, s2_val, m_val, n_val, Ca_model, C_alpha_calib, err_Ca, CT_model, C_T_calib, err_CT);

    case 9
        % ============================================================
        % CASE 9: Multi-Ar Sweep (Phenomenology & Geometry Effects)
        %   Study the shape of the S-curve (Peak T vs Da) for different Ar
        % ============================================================
        % 1. Configuration for Double Curvature
        sig1_val = 0.0;
        sig2_val = 0.0;         % Example: Synclastic (Spherical) shell
        Ar_list  = [30, 40, 60, 100];
        num_Da   = 60;

        % 2. Get Geometric Beta and Calibration Constants
        % Uses the polynomial fits defined in the helper function
        beta_sig = beta_crit_general(sig1_val, sig2_val, Bi_d, Bi_u);

        % Estimate C_alpha based on kinetic orders (Case 7 logic)
        alpha_max_val = m / (m + n);
        f_alpha_max   = (alpha_max_val^m) * ((1 - alpha_max_val)^n);
        C_alpha_ref   = get_K_model(m, n) * f_alpha_max;

        colors = lines(length(Ar_list));
        figure(9); clf; hold on;

        fprintf('--- Starting Multi-Ar Sweep (S1=%.1f, S2=%.1f) ---\n', sig1_val, sig2_val);

        for k = 1:length(Ar_list)
            cur_Ar = Ar_list(k);
            fprintf('\nProcessing Ar = %.1f...', cur_Ar);

            % 3. Find the Critical Damkohler Number
            eps_val  = Ts_global^2 / cur_Ar;
            Da_guess = (beta_sig * eps_val) / (C_alpha_ref * exp(-cur_Ar/Ts_global));

            [da_c, ~, ~, ~] = Find_Da_crit_double_curved(cur_Ar, Bi_d, Bi_u, ...
                Ts_global, Ts_global, m, n, T0, eps_tol, N, t_span, ...
                sig1_val, sig2_val, alpha0, RelTol, AbsTol, Da_guess);

            % 4. Perform the sweep around the discovered Da_crit
            Da_vec = linspace(da_c * 0.1, da_c * 3.0, num_Da);
            dT_vec = zeros(num_Da, 1);

            % Central node index (Assuming N is odd, e.g., 101)
            idx_mid = (N + 1) / 2;

            for i = 1:num_Da
                [T_mat, ~, ~, ~] = curesimu_double_curved(Da_vec(i), cur_Ar, ...
                    Bi_d, Bi_u, Ts_global, Ts_global, m, n, T0, alpha0, ...
                    sig1_val, sig2_val, N, t_span, RelTol, AbsTol);

                % Extract the temperature history strictly at the centerline
                % This avoids capturing the numerical ringing at the propagating wavefront
                T_centerline = T_mat(:, idx_mid);

                % Find the maximum temperature reached at the center over time
                dT_vec(i) = max(T_centerline) - Ts_global;

                if mod(i, 20) == 0, fprintf('.'); end
            end
            % 5. Plotting (Normalized by local Da_crit)
            plot(Da_vec/da_c, dT_vec, 'LineWidth', 2, 'Color', colors(k,:), ...
                'DisplayName', ['$A_r = ', num2str(cur_Ar), '$']);
        end

        % Reference Lines
        line([1 1], [0 2.0], 'Color', [0.5 0.5 0.5], 'LineStyle', '--', 'HandleVisibility', 'off');
        line([0 3], [1 1], 'Color', 'k', 'LineStyle', ':', 'LineWidth', 1.2, 'DisplayName', 'Adiabatic Limit');

        xlabel('Normalized Load $Da / Da_{\mathrm{crit}}$', 'Interpreter', 'latex', 'FontSize', fontSize);
        ylabel('Peak Temperature Rise $\Delta T_{\mathrm{max}}$', 'Interpreter', 'latex', 'FontSize', fontSize);
        title(sprintf('Ignition Transition for $(\\sigma_1, \\sigma_2) = (%.1f, %.1f)$', sig1_val, sig2_val), ...
            'Interpreter', 'latex', 'FontSize', fontSize);

        legend('Location', 'northwest', 'Interpreter', 'latex', 'FontSize', 12);
        grid on; box on; ylim([0 1.6]);
        set(gcf, 'Color', 'w');

    case 10
        % ============================================================
        % CASE 10: Centerline Ignition Dynamics (Stable vs. Folded)
        % ============================================================
        % 1. Geometry and Stability Margin Configuration
        sig1_case   = 0.0;     
        sig2_case   = 0.0;    
        Cd_stable   = 0.95;    % 5% below critical
        Cd_unstable = 1.10;    % 10% above critical

        % 2. Precise Criticality Location
        % First get a guess from the universal polynomial fits
        beta_sig    = beta_crit_general(sig1_case, sig2_case, Bi_d, Bi_u);
        alpha_m_val = m / (m + n);
        f_a_max     = (alpha_m_val^m) * ((1 - alpha_m_val)^n);
        C_alpha_cal = get_K_model(m, n) * f_a_max;
        
        Da_guess    = (beta_sig / C_alpha_cal) * (Ts_global^2 / Ar) * exp(Ar / Ts_global);

        % Locate the exact numerical bifurcation point
        [Da_crit_exact, ~, ~, ~] = Find_Da_crit_double_curved(Ar, Bi_d, Bi_u, ...
            Ts_global, Ts_global, m, n, T0, eps_tol, N, t_span, ...
            sig1_case, sig2_case, alpha0, RelTol, AbsTol, Da_guess);

        Da_s = Cd_stable   * Da_crit_exact;
        Da_u = Cd_unstable * Da_crit_exact;

        % 3. Run Simulations for both regimes
        [T_s, ~, t_s, ~] = curesimu_double_curved(Da_s, Ar, Bi_d, Bi_u, ...
            Ts_global, Ts_global, m, n, T0, alpha0, sig1_case, sig2_case, ...
            N, t_span, RelTol, AbsTol);
            
        [T_u, ~, t_u, ~] = curesimu_double_curved(Da_u, Ar, Bi_d, Bi_u, ...
            Ts_global, Ts_global, m, n, T0, alpha0, sig1_case, sig2_case, ...
            N, t_span, RelTol, AbsTol);

        % 4. Extract Hotspot Temperature (Centerline x=0)
        idx_mid = (N + 1) / 2;   
        T_mid_s = T_s(:, idx_mid);
        T_mid_u = T_u(:, idx_mid);

        % 5. Plotting
        figure(10); clf; hold on; grid on;

        plot(t_s, T_mid_s, 'b-', 'LineWidth', 2.0, ...
            'DisplayName', sprintf('Stable ($0.95 Da_{\\mathrm{crit}}$)'),'LineStyle','-.');
        plot(t_u, T_mid_u, 'r-', 'LineWidth', 2.0, ...
            'DisplayName', sprintf('Ignited ($1.10 Da_{\\mathrm{crit}}$)'),'LineStyle','-');

        % Reference Lines
        yline(Ts_global, 'k:', '$T_\infty$ (Wall Temp)', 'Interpreter', 'latex', 'LabelHorizontalAlignment', 'left','DisplayName','Wall Temp','LineWidth',1.5);
        yline(Ts_global + 1.0, 'k--', 'Adiabatic Limit ($T_\infty + 1$)', 'Interpreter', 'latex', 'LineWidth', 1.5,'DisplayName','Adiabatic limit');

        % Detect Induction Time for the ignited case
        idx_ign = find(T_mid_u > Ts_global + 0.1, 1);
        if ~isempty(idx_ign)
            t_ind = t_u(idx_ign);
            xline(t_ind, 'k:', sprintf('$t_{\\mathrm{ind}} \\approx %.2f$', t_ind), ...
                'LabelVerticalAlignment', 'bottom', 'Interpreter', 'latex','DisplayName','Induction time','LineWidth',1.5);
        end

        xlabel('Dimensionless Time $t$', 'Interpreter', 'latex', 'FontSize', fontSize);
        ylabel('Centerline Temperature $T(0,t)$', 'Interpreter', 'latex', 'FontSize', fontSize);
        title({sprintf('Ignition Jump Comparison ($A_r = %.1f$)', Ar), ...
            sprintf('Geometry: $(\\sigma_1, \\sigma_2) = (%.1f, %.1f)$', sig1_case, sig2_case)}, ...
            'Interpreter', 'latex', 'FontSize', 14);

        legend('Location', 'northwest', 'Interpreter', 'latex', 'FontSize', 12);
        ylim([T0-0.1, Ts_global+1.3]); 
        set(gcf, 'Color', 'w');


    otherwise
        error('Invalid run_mode selected.');
end

%% =======================================================================
%% Helper Functions
%% =======================================================================
function [H, K, k1, k2] = compute_surface_curvatures(X, Y, Z)
% Computes Mean (H), Gaussian (K), and Principal (k1, k2) Curvatures
% for a Monge patch z = f(x,y) using differential geometry.
dx = X(1,2) - X(1,1);
dy = Y(2,1) - Y(1,1);

[Zx, Zy]   = gradient(Z, dx, dy);
[Zxx, Zxy] = gradient(Zx, dx, dy);
[~, Zyy]   = gradient(Zy, dx, dy);

W = sqrt(1 + Zx.^2 + Zy.^2);

K = (Zxx.*Zyy - Zxy.^2) ./ (W.^4);
H = ((1 + Zx.^2).*Zyy - 2*Zx.*Zy.*Zxy + (1 + Zy.^2).*Zxx) ./ (2 * W.^3);

discriminant = max(0, H.^2 - K);
k1 = H + sqrt(discriminant);
k2 = H - sqrt(discriminant);
end

function beta = beta_crit_general(s1, s2, Bi_d, Bi_u)
% BETA_CRIT_GENERAL - Returns the critical beta based on curvature and cooling
% logic derived from Case 4 and Case 6 of the driver script.

% Curvature Invariants
S = s1 + s2;
P = s1 * s2;

% Branching logic: Symmetric vs. Asymmetric cooling
if abs(Bi_d - Bi_u) < 1e-6
    % --- SYMMETRIC CASE ---
    % Based on Case 6 logic for symmetric cooling
    % K1 (2.1721) is the rational function fit constant
    beta0_sym = 0.87846 * (Bi_d / (Bi_d + 2.1721));

    % Perturbation form: beta = beta0 + a1*S^2 + b1*P
    % (Linear S-term vanishes due to symmetry)
    beta = beta0_sym - 0.121*S^2 + 0.429*P;

else
    % --- ASYMMETRIC CASE ---
    % Coefficients for Asymmetric Case (Bi_u=1000, Bi_d variable)
    c_val = [0.88534, 0.22, 1.54595];
    L_val = [0.19090, 1.29229];
    a_val = [-0.12018, 0.16384, 1.54550];
    b_val = [0.42481, 0.40570, 1.30956];

    % Calculate Bi_d-dependent coefficients
    c0_Bi = (c_val(1)*Bi_d + c_val(2)*c_val(3)) / (Bi_d + c_val(3));
    L_Bi  = L_val(1) * exp(-Bi_d / L_val(2));
    a_Bi  = a_val(1) + a_val(2) * exp(-Bi_d / a_val(3));
    b_Bi  = b_val(1) - b_val(2) * exp(-Bi_d / b_val(3));

    % Unified Polynomial Fit
    beta = c0_Bi + L_Bi*S + a_Bi*S^2 + b_Bi*P;
end
end

function K = get_K_model(m, n)
% Unified Model for Damping Factor K(m,n)
% p-coefficients from poly21 fit (R^2 = 0.9993)
p00 = 0.8266;  % Coefficients from the manuscript
p10 = -0.6373;
p01 = -0.1630;
p20 = 2.5335;
p11 = -0.0204;

K = p00 + p10*m + p01*n + p20*m^2 + p11*m*n;
end

function CT = get_CT_model(m, n)
% Unified Model for Peak Temperature Constant C_T(m,n)
% p-coefficients from poly21 fit with R^2 = 1.0000
p00 = 1.8510;
p10 = -1.2733;
p01 = -0.0315;
p20 = -2.9990;
p11 = 0.9710;
p02 = -0.1082;   
CT = p00 + p10*m + p01*n + p20*m^2 + p11*m*n + p02*n^2;
end
