# Supplementary material for: Safe Curing Limits of Thick Composite Shells
Source: Materials (Basel). 2026 Jul 21;19(14):3132. doi: 10.3390/ma19143132 (PMC13413544; doi:10.3390/ma19143132)
Supplement: Supplementary file 1 [file materials-19-03132-s001.zip › Beta_crit_solver_invariants.m]

%% =======================================================================
%  Numerical Solver for the Critical Stability Parameter Beta_crit
%  =======================================================================
%  Copyright (C) 2026 Rikard Gebart
%
%  This program is free software: you can redistribute it and/or modify
%  it under the terms of the GNU General Public License as published by
%  the Free Software Foundation, either version 3 of the License, or
%  (at your option) any later version.
%
%  This program is distributed in the hope that it will be useful,
%  but WITHOUT ANY WARRANTY; without even the implied warranty of
%  MERCHANTABILITY or FITNESS FOR A PARTICULAR PURPOSE.  See the
%  GNU General Public License for more details.
%  =======================================================================
%  Description:
%  This script computes the critical stability limit (Beta_crit) for thick 
%  shell geometries as a function of curvature invariants and Biot numbers.
%  It identifies the bifurcation point where the steady-state thermal 
%  perturbation boundary-value problem (BVP) becomes unstable.
%  =======================================================================

clear; clc; close all;

%% 1. CASE SELECTION & SOLVER CONFIGURATION
% Select which analysis to run:
% 1: Full Curvature Plane Sweep (Generates the 3D stability surface and fits)
% 2: Biot Sweep at zero curvature (Evaluates the c0(Bi) sensitivity)
run_case = 1;

% Shared Solver Options for bvp4c
% A fine tolerance ensures the bifurcation point is resolved accurately
options = bvpset('RelTol', 1e-6, 'AbsTol', 1e-6, 'NMax', 10000);

beta_step = 1e-4; % Resolution of the Beta_crit search
beta_min  = 0;    % Start from 0 to guarantee convergence in asymmetric cases
beta_max  = 2.50; % Upper limit for the search
mon_tol   = 1e-4; % Tolerance for detecting jumps to the non-physical branch
x_mesh    = linspace(-1, 1, 150); % Initial spatial grid for the thickness

switch run_case
    case 1 
        %% CASE 1: CURVATURE INVARIANT SWEEP
        Bi_d = 5; Bi_u = 1000; % Boundary cooling (Inner/Tool vs Outer/Bag)
        is_symmetric = (Bi_d == Bi_u);
        
        % Define the range for dimensionless principal curvatures (sigma = kappa * w)
        s2_vec = linspace(-0.8, 0.8, 11);
        if is_symmetric
            s1_vec = linspace(0, 0.8, 5); % Exploit symmetry if cooling is equal
        else
            s1_vec = linspace(-0.8, 0.8, 11);
        end

        n1 = numel(s1_vec); n2 = numel(s2_vec);
        beta_right = nan(n1, n2);

        fprintf('Sweeping Curvature Plane (Bi_d=%g, Bi_u=%g)...\n', Bi_d, Bi_u);

        for i1 = 1:n1
            s1 = s1_vec(i1);
            for j2 = 1:n2
                s2 = s2_vec(j2);

                % STRATEGY: "Cold Start" for Mesh Stability
                % We intentionally pass an empty seed to the solver. This ensures 
                % the BVP solver starts with a coarse, uniform mesh for every 
                % curvature pair, preventing the grid-refinement overflow that 
                % often occurs when inheriting highly refined meshes near the limit.
                sol_seed = []; 

                [bcrit, ~] = solve_beta_crit_two_curv(s1, s2, Bi_d, Bi_u, ...
                             beta_min, beta_max, beta_step, mon_tol, x_mesh, options, sol_seed);
                
                beta_right(i1,j2) = bcrit;
                fprintf('  (s1=%5.2f, s2=%5.2f) -> beta_crit = %.5f\n', s1, s2, bcrit);
            end
        end

        %% Reconstruct Full Surface (if utilizing symmetry)
        if is_symmetric
            s1_neg  = -fliplr(s1_vec(2:end));
            s1_full = [s1_neg, s1_vec];
            n1_full = numel(s1_full);
            beta_full = nan(n1_full, n2);

            % Insert computed right half
            beta_full(n1_full-n1+1:end, :) = beta_right;

            % Mirror left half using the property: beta(-s1, -s2) = beta(s1, s2)
            for i = 1:(n1_full-n1)
                s1L = s1_full(i);
                s1R = -s1L;
                [~, iR] = min(abs(s1_vec - s1R));
                for j = 1:n2
                    s2M = -s2_vec(j); 
                    [~, jM] = min(abs(s2_vec - s2M));
                    beta_full(i, j) = beta_right(iR, jM);
                end
            end
        else
            s1_full = s1_vec;
            beta_full = beta_right;
        end

        %% Visualisation: 3D Stability Surface
        [S1_full_plot, S2_full_plot] = meshgrid(s1_full, s2_vec);
        figure('Color','w', 'Name', 'Stability Surface');
        surf(S1_full_plot, S2_full_plot, beta_full.', 'EdgeColor','none');
        colormap(turbo); colorbar;
        xlabel('\sigma_1','FontSize',18); ylabel('\sigma_2','FontSize',18); zlabel('\beta_{crit}','FontSize',18);
        title(sprintf('Numerical \\beta_{crit} (Bi_d=%g, Bi_u=%g)', Bi_d, Bi_u));
        view([-35, 30]); grid on;

        %% INVARIANT FITTING & ANALYSIS
        % Map results to the geometric invariants: Mean (S) and Gaussian (P) Curvature
        beta_aligned = beta_full.'; 
        X1 = S1_full_plot(:); X2 = S2_full_plot(:); Y = beta_aligned(:);
        
        mask = ~isnan(Y) & (Y > (beta_min + 1e-4));
        x1m = X1(mask); x2m = X2(mask); ym = Y(mask);
        
        S_inv = x1m + x2m;
        P_inv = x1m .* x2m;

        % Linear Least Squares fit: Beta = c0 + L*S + a*S^2 + b*P
        A_inv = [ones(size(S_inv)), S_inv, S_inv.^2, P_inv];
        coeffs_inv = A_inv \ ym;
        y_fit = A_inv * coeffs_inv;

        fprintf('\n========================================\n');
        fprintf('   FINAL INVARIANT FIT PARAMETERS\n');
        fprintf('   Model: Beta_crit = c0 + L*S + a*S^2 + b*P\n');
        fprintf('========================================\n');
        fprintf('c0 (Intercept):    %10.6f\n', coeffs_inv(1));
        fprintf('L  (Linear S):     %10.6f\n', coeffs_inv(2));
        fprintf('a  (Quadratic S^2):%10.6f\n', coeffs_inv(3));
        fprintf('b  (Gaussian P):   %10.6f\n', coeffs_inv(4));
        fprintf('----------------------------------------\n');
        R2_inv = 1 - sum((ym - y_fit).^2) / sum((ym - mean(ym)).^2);
        fprintf('R-squared:         %10.6f\n', R2_inv);
        fprintf('========================================\n');

        % Diagnostic Plot: Parity Plot
        figure('Color', 'w', 'Name', 'Fit Validation: Parity Plot');
        hold on; grid on; box on;
        plot(ym, y_fit, 'bo', 'MarkerFaceColor', [0.3 0.7 1], 'MarkerSize', 6);
        limit_val = [min([ym; y_fit]), max([ym; y_fit])];
        plot(limit_val, limit_val, 'r-', 'LineWidth', 2);
        xlabel('\beta_{numerical}','FontSize',18); ylabel('\beta_{fit}','FontSize',18);
        title(sprintf('Invariant Fit Validation (R^2 = %.4f)', R2_inv));
        legend('Data Points', 'Perfect Fit (y=x)', 'Location', 'best');

    case 2 
        %% CASE 2: BIOT SENSITIVITY (Asymptotic c0 Recovery)
        s1 = 0; s2 = 0; % Isolate the flat-plate (zero curvature) behavior
        c0_inf = 0.87846; % Known analytical limit for Dirichlet conditions (Bi -> inf)

        % Biot vector clustered towards origin to capture the steep gradient
        Bi_vec = [0.1, 0.25, 0.5, 1, 2, 5, 10, 20, 50, 100, 1000, 10000];
        n_bi = numel(Bi_vec);
        c0_num = zeros(n_bi, 1);

        fprintf('Running Bi sweep at s1=s2=0...\n');
        for i = 1:n_bi
            Bi = Bi_vec(i);
            sol_seed = []; % Cold start for every iteration
            [bcrit, ~] = solve_beta_crit_two_curv(s1, s2, Bi, Bi, ...
                         beta_min, beta_max, beta_step, mon_tol, x_mesh, options, sol_seed);
            c0_num(i) = bcrit;
            fprintf('  Bi = %7.2f  ->  c0 = %.5f\n', Bi, bcrit);
        end

        %% Non-linear Fit using Levenberg-Marquardt
        % Model: c0(Bi) = c0_Dirichlet * (Bi / (Bi + K))
        model_fun = @(K, Bi) c0_inf * (Bi ./ (Bi + K));
        resid_fun = @(K) c0_num - model_fun(K, Bi_vec(:));
        K_guess = 1.0; % Initial guess for the half-max Biot number

        fprintf('\nPerforming Non-linear fit (Levenberg-Marquardt)...\n');
        opt = optimoptions('lsqnonlin','Algorithm','levenberg-marquardt','Display','off');
        [K_fit, resnorm] = lsqnonlin(resid_fun, K_guess, [], [], opt);

        fprintf('Fixed c0_Dirichlet: %10.6f\n', c0_inf);
        fprintf('Optimized K (const): %10.6f\n', K_fit);
        fprintf('Residual Norm:       %10.6e\n', resnorm);

        %% Visualization: Asymptotic Recovery
        Bi_fine = logspace(log10(min(Bi_vec)), log10(max(Bi_vec)), 200);
        c0_model = model_fun(K_fit, Bi_fine);

        figure('Color','w', 'Name', 'Biot Saturation');
        semilogx(Bi_fine, c0_model, 'b-', 'LineWidth', 2); hold on;
        semilogx(Bi_vec, c0_num, 'ko', 'MarkerSize', 8, 'LineWidth', 1.5);
        grid on; xlabel('Biot Number (Bi)','FontSize',14); ylabel('\beta_{crit} (c_0)','FontSize',14);
        title('Non-linear Fit: Asymptotic Recovery of c_0','FontSize',14);
        legend(sprintf('Fit: %.3f \\cdot Bi / (Bi + %.3f)', c0_inf, K_fit), ...
            'Numerical Results', 'Location', 'SouthEast');
end

%% =======================================================================
%% LOCAL BVP SOLVER FUNCTION
%% =======================================================================
function [beta_crit, sol_best] = solve_beta_crit_two_curv(s1, s2, Bi_d, Bi_u, ...
                                 beta_min, beta_max, beta_step, mon_tol, x_mesh, options, sol_seed)
    % Initialize search
    if isempty(sol_seed)
        % Create a parabolic starting guess for the temperature perturbation
        target_peak = 0.01;
        Bi_eff = max(Bi_d, Bi_u);
        a_shape = Bi_eff / (Bi_eff + 2);
        guess_fun = @(x) [target_peak * (1 - a_shape*x.^2); -2 * target_peak * a_shape * x];
        solinit = bvpinit(x_mesh, guess_fun);
    else
        solinit = sol_seed;
    end

    theta_max_prev = -Inf;
    beta_crit = beta_min;
    sol_best  = [];

    % CONTINUATION LOOP
    % We increment Beta from 0 to find the bifurcation point. This is highly
    % robust for asymmetric cases where Beta_crit can be very near zero.
    for beta = beta_min:beta_step:beta_max
        % Dimensionless perturbation equation
        ode = @(x, y) [y(2); -(s1/(1 + s1*x) + s2/(1 + s2*x)) * y(2) - beta * exp(y(1))];
        
        % Robin Boundary Conditions
        bc  = @(ya, yb) [ya(2) - Bi_d * ya(1); yb(2) + Bi_u * yb(1)];
        
        try
            sol = bvp4c(ode, bc, solinit, options);
        catch
            % If solver fails to converge, the stability limit is surpassed
            break; 
        end
        
        % Check for the jump to the upper (unstable/non-physical) branch
        tmax = max(sol.y(1, :));
        if tmax < theta_max_prev - mon_tol
            break; % A sudden drop in peak temperature indicates a branch jump
        end
        
        theta_max_prev = tmax;
        beta_crit = beta;
        sol_best = sol;
        solinit = sol; % Pass current stable solution as seed for the next Beta step
    end
end
