# Supplementary material for: Safe Curing Limits of Thick Composite Shells
Source: Materials (Basel). 2026 Jul 21;19(14):3132. doi: 10.3390/ma19143132 (PMC13413544; doi:10.3390/ma19143132)
Supplement: Supplementary file 1 [file materials-19-03132-s001.zip › Coefficients.csv]

Bi_d	c0	L	a	b
0	0.22066	0.19112	0.04518	0.01582
1	0.47304	0.08427	-0.0372	0.24044
2	0.59583	0.04269	-0.0742	0.33184
5	0.73524	0.01001	-0.1083	0.40557
10	0.80161	0.00164	-0.1184	0.4239
50	0.86431	-0.0006	-0.1218	0.42719
100	0.87279	-0.0003	-0.1217	0.42625
1000	0.880583	0.000002	-0.12178	0.427089
