# Supplementary material for: Safe Curing Limits of Thick Composite Shells
Source: Materials (Basel). 2026 Jul 21;19(14):3132. doi: 10.3390/ma19143132 (PMC13413544; doi:10.3390/ma19143132)
Supplement: Supplementary file 1 [file materials-19-03132-s001.zip › curesimu_double_curved.m]

function [T_mat, alpha_mat, t_vec, x_vec] = curesimu_double_curved(Da, Ar, Bi_d, Bi_u, Tref_d, Tref_u, m, n, T0, alpha0, sigma1, sigma2, N, t_span, RelTol, AbsTol)
% =======================================================================
%  Coupled Thermal-Kinetic Transient Solver (Universal Shell Model)
%  =======================================================================
%  Copyright (C) 2026 Rikard Gebart
%
%  This program is free software under the GNU General Public License.
%  =======================================================================

    % 1. Spatial Grid Setup
    x_faces = linspace(-1, 1, N+1);
    x_vec   = 0.5 * (x_faces(1:end-1) + x_faces(2:end))'; % Cell centers
    dx      = x_vec(2) - x_vec(1);

    % Curvature-corrected area factors at cell faces
    A_face = (1 + sigma1 * x_faces) .* (1 + sigma2 * x_faces);
    
    % Cell volumes approximated by area at cell center
    V_cell = (1 + sigma1 * x_vec') .* (1 + sigma2 * x_vec'); 

    % 2. Initial Conditions
    y0 = [T0 * ones(N, 1); alpha0 * ones(N, 1)];

    % 3. Time Integration using ode15s
    options = odeset('RelTol', RelTol, 'AbsTol', AbsTol);
    [t_vec, y_out] = ode15s(@rhs_curesimu, t_span, y0, options);

    % 4. Post-processing: Reshape output back into (Time x Space) matrices
    T_mat     = y_out(:, 1:N);
    alpha_mat = y_out(:, N+1:end);

    % -------------------------------------------------------------------
    % Nested Function: Right-Hand Side of the ODE system
    % -------------------------------------------------------------------
    function dydt = rhs_curesimu(~, y)
        T_curr = y(1:N);
        a_curr = y(N+1:end);

        dTdt = zeros(N, 1);
        dadt = zeros(N, 1);

        % --- A. Chemical Kinetics (Source Term) ---
        a_safe = min(max(a_curr, 0), 1); 
        rate   = Da .* exp(-Ar ./ max(T_curr, 1e-5)) .* (a_safe.^m) .* ((1 - a_safe).^n);
        dadt   = rate;

        % --- B. Thermal Diffusion (FVM Discretization) ---
        
        % 1. Lower Boundary (Inner wall / Tool side, i = 1)
        T_wall_d = 1.5 * T_curr(1) - 0.5 * T_curr(2);
        Q_conv_d = Bi_d * (T_wall_d - Tref_d); % Heat leaving domain
        
        flux_1_2 = (T_curr(2) - T_curr(1)) / dx;
        
        % Energy balance for cell 1
        dTdt(1) = (A_face(2) * flux_1_2 - A_face(1) * Q_conv_d) / (V_cell(1) * dx) + rate(1);

        % 2. Internal Nodes (i = 2 to N-1)
        for i = 2:N-1
            flux_in  = (T_curr(i) - T_curr(i-1)) / dx;
            flux_out = (T_curr(i+1) - T_curr(i)) / dx;
            
            diff_term = (A_face(i+1) * flux_out - A_face(i) * flux_in) / (V_cell(i) * dx);
            dTdt(i)   = diff_term + rate(i);
        end

        % 3. Upper Boundary (Outer wall / Bag side, i = N)
        T_wall_u = 1.5 * T_curr(N) - 0.5 * T_curr(N-1);
        Q_conv_u = Bi_u * (T_wall_u - Tref_u); % Heat leaving domain
        
        flux_Nminus1_N = (T_curr(N) - T_curr(N-1)) / dx;
        
        % Energy balance for cell N
        dTdt(N) = (-A_face(end) * Q_conv_u - A_face(N) * flux_Nminus1_N) / (V_cell(N) * dx) + rate(N);

        dydt = [dTdt; dadt];
    end
end
