# Supplementary material for: Safe Curing Limits of Thick Composite Shells
Source: Materials (Basel). 2026 Jul 21;19(14):3132. doi: 10.3390/ma19143132 (PMC13413544; doi:10.3390/ma19143132)
Supplement: Supplementary file 1 [file materials-19-03132-s001.zip › Find_Da_crit_double_curved.m]

function [Da_crit, T_crit, time_crit, status] = Find_Da_crit_double_curved(Tarr, Bi_d, Bi_u, Tref_d, Tref_u, mmod, nmod, Tnought, eps_tol, N, tspan, s1, s2, alpha00, RelTol, AbsTol, Da_anal)  
% =======================================================================
%  Critical Damköhler Number Search Algorithm
%  =======================================================================
%  Copyright (C) 2026 Rikard Gebart
%
%  This program is free software under the GNU General Public License.
%  =======================================================================
%  Description:
%  Locates the transition boundary between sub-critical (safe) and 
%  super-critical (runaway) curing. 
%
%  Logic:
%  1. Uses the analytical theory (Da_anal) as an initial starting guess.
%  2. Employs a robust bracketing phase to ensure the search bounds 
%     capture a positive acceleration peak (runaway) and a negative peak.
%  3. Uses MATLAB's fzero (bisection/interpolation) within the strict 
%     bracket to pinpoint Da_crit.
% =======================================================================

    % Objective Function: Returns the peak value of T''
    % A root (y=0) corresponds exactly to the onset of thermal runaway.
    function y = Tbis_from_numerical(x_Da)
        [Temp, ~, t_vec, ~] = curesimu_double_curved(x_Da, Tarr, Bi_d, Bi_u, Tref_d, Tref_u, ...
            mmod, nmod, Tnought, alpha00, s1, s2, N, tspan, RelTol, AbsTol);
        
        [~, peak_vals, ~] = Tbispeaks(Temp, t_vec, N, 0, s1, s2, Bi_d, Bi_u);
        
        if isempty(peak_vals)
            y = -1.0; % Penalty value if no peak exists (safeguard against solver wander)
        else
            y = peak_vals(1);
        end
    end

    scaling_factor = 1.2;
    max_iter       = 30;
    Da_current     = Da_anal; 
    y_current      = Tbis_from_numerical(Da_current);

    % Phase 1: Escape the "No Peak" (-1) zone if initial guess is far too low
    iter = 0;
    while y_current == -1 && iter < max_iter
        Da_current = Da_current * scaling_factor;
        y_current  = Tbis_from_numerical(Da_current);
        iter = iter + 1;
    end

    if y_current == -1
        Da_crit = NaN; T_crit = NaN; time_crit = NaN;
        status = 'Failed to find any detectable peak';
        return;
    end

    % Phase 2: Establish strict brackets (Damin -> y<0, Damax -> y>0)
    if y_current < 0
        % Current point is safe. Search upwards for runaway bound.
        Damin = Da_current; Damax = Da_current;
        for k = 1:max_iter
            Damax = Damax * scaling_factor;
            y_max = Tbis_from_numerical(Damax);
            if y_max > 0, break; end
        end
    else
        % Current point is runaway. Search downwards for safe bound.
        Damax = Da_current; Damin = Da_current;
        step_factor = scaling_factor;
        
        for k = 1:max_iter
            Da_next = Damin / step_factor;
            y_next  = Tbis_from_numerical(Da_next);
            
            if y_next == -1
                % Stepped too far, shrink step size
                step_factor = 1 + (step_factor - 1) / 2;
            elseif y_next < 0
                Damin = Da_next; break; % Found lower bound
            else
                Damin = Da_next; % Still supercritical, keep moving down
            end
        end
    end

    % Phase 3: Root Finding via fzero
    options = optimset('TolX', eps_tol, 'TolFun', eps_tol, 'Display', 'off');
    try
        % Restricting fzero to [Damin, Damax] guarantees it won't stray into the -1 zone
        [Da_crit, ~, ~] = fzero(@Tbis_from_numerical, [Damin, Damax], options);
        status = 'Converged';
    catch
        Da_crit = (Damin + Damax)/2;
        status = 'Failed to converge inside bracket (Returned midpoint)';
    end

    % 4. Final Verification Simulation at Da_crit
    [Temp, ~, t_vec, ~] = curesimu_double_curved(Da_crit, Tarr, Bi_d, Bi_u, Tref_d, Tref_u, ...
        mmod, nmod, Tnought, alpha00, s1, s2, N, tspan, RelTol, AbsTol);
    
    [~, pk_vals, pk_times] = Tbispeaks(Temp, t_vec, N, 0, s1, s2, Bi_d, Bi_u);
    
    if ~isempty(pk_vals)
        % Temperature at the moment runaway is triggered
        T_crit = max(Temp(find(t_vec >= pk_times(1), 1), :));
        time_crit = pk_times(1);
    else
        T_crit = max(Temp(:));
        time_crit = tspan(end);
    end
end
