# Supplementary material for: Safe Curing Limits of Thick Composite Shells
Source: Materials (Basel). 2026 Jul 21;19(14):3132. doi: 10.3390/ma19143132 (PMC13413544; doi:10.3390/ma19143132)
Supplement: Supplementary file 1 [file materials-19-03132-s001.zip › Laminate_Stability_3d_Landscape.m]

%% ======================================================================
%%  Laminate_Stability_3D_Landscape.m
%%  
%  Copyright (C) 2026 Rikard Gebart
%  This program is free software under the GNU General Public License.
%  =======================================================================
%  Description:
%  Maps local stability margins and thermal snapshots onto 3D shell 
%  geometries. It uses a "Quasi-3D" approach, treating the laminate as a 
%  collection of 1D thermal pillars influenced by local curvature.
% =======================================================================

% Instead of 'clear all', we preserve the accumulated data array between runs
clearvars -except Accumulated_Landscape_Data; 
close all; clc;
% Enter "clear Accumulated_Landscape_Data" in the Command window to start
% a new run

%% ---------------- 1. User Physical Inputs ----------------
fprintf('Phase 1: Initializing physical and numerical parameters...\n');

geom_option = 2; % 1=Saddle, 2=Torus (Half-Arch Topology) 

% Physical dimensions (will be rescaled with w below)
W_planform_total = 1.0;   % Width [m] 
H_total          = 0.4;   % Thickness [m] 
h_half           = H_total/2; % Characteristic length scale (w) 

% Kinetic/thermal dimensionless groups
Da     = 2.5e6;    % Damkohler Number (Global reaction rate)
Ar     = 32.4;     % Arrhenius number (Activation energy)
Ts_gl  = 2.02;     % Global Reference Temperature (for normalization)
Tref_d = 2.02;     % Tool side reference temp (Lower boundary)
Tref_u = 2.02;     % Bag side reference temp (Upper boundary)
T0     = 1.465;    % Initial temperature of the resin
alpha0 = 0.001;    % Initial degree of cure (start of reaction)
m_kin  = 0.5;      % Autocatalytic reaction order m 
n_kin  = 1.5;      % Reaction order n 

% Cooling (Biot numbers: ratio of convection to conduction)
Bi_d = 1000;       % Inner wall (tool) - effectively isothermal
Bi_u = 1000;       % Outer wall (bag)  - effectively isothermal

% Solver settings
Nz      = 101;     % Thru-thickness discretization 
t_span  = [0 30];  % Dimensionless time range 
RelTol  = 1e-8;  
AbsTol  = 1e-10;

%% ---------------- 2. Geometry Construction ----------------
fprintf('Phase 2: Generating 3D mesh for the specified geometry...\n');

if geom_option == 1
    % SADDLE: Hyperbolic Paraboloid z = a*(x^2 - y^2) 
    a_curv  = 1.0; n_i = 21; n_j = 21;
    s_vals = linspace(-W_planform_total/2, W_planform_total/2, n_i);
    Nodes_V = zeros(n_i, n_j, 3);
    for i = 1:n_i
        for j = 1:n_j
            x = s_vals(j); y = s_vals(i);
            Nodes_V(i,j,:) = [x, y, a_curv*(x^2 - y^2)];
        end
    end
else
    % TORUS (Half-Arch): Modeled as an open arch to maintain 2D grid topology
    R_bend = 1.0; r_pipe = 0.3; n_i = 41; n_j = 21;
    theta_vec = linspace(0, pi, n_i); % 180 degrees for half-geometry
    phi_vec = linspace(0, pi/2, n_j); % 90-degree sweep
    Nodes_V = zeros(n_i, n_j, 3);
    for i = 1:n_i
        for j = 1:n_j
            th = theta_vec(i); ph = phi_vec(j);
            Nodes_V(i,j,:) = [(R_bend + r_pipe*cos(th))*cos(ph), ...
                              (R_bend + r_pipe*cos(th))*sin(ph), ...
                               r_pipe*sin(th)];
        end
    end
end

%% ---------------- 3. Local Curvature Extraction ----------------
fprintf('Phase 3: Extracting local principal curvatures (Sigma_1, Sigma_2)...\n');

n_c_i = n_i - 1; n_c_j = n_j - 1;
Sigma1 = zeros(n_c_i, n_c_j); Sigma2 = zeros(n_c_i, n_c_j);
Sigma_u = zeros(n_c_i, n_c_j); Sigma_v = zeros(n_c_i, n_c_j); % Grid-aligned curvatures
Centroid_phys = zeros(n_c_i, n_c_j, 3);

for i = 1:n_c_i
    for j = 1:n_c_j
        V_cell = Nodes_V(i:i+1, j:j+1, :);
        C_phys = squeeze(mean(reshape(V_cell, [], 3), 1));
        Centroid_phys(i,j,:) = C_phys; 
        
        if geom_option == 1
            [k1, k2] = get_saddle_k(C_phys(1), C_phys(2), a_curv);
            % Saddle: 'j' aligns with x (k1), 'i' aligns with y (k2)
            Sigma_u(i,j) = k1 * h_half; 
            Sigma_v(i,j) = k2 * h_half;
        else
            th_m = (theta_vec(i) + theta_vec(i+1))/2;
            k1 = 1/r_pipe; k2 = cos(th_m) / (R_bend + r_pipe * cos(th_m));
            % Torus: 'j' aligns with phi (toroidal, k2), 'i' aligns with theta (poloidal, k1)
            Sigma_u(i,j) = k2 * h_half;
            Sigma_v(i,j) = k1 * h_half;
        end
        
        Sigma1(i,j) = k1 * h_half; % Keep original for 1D solver logic
        Sigma2(i,j) = k2 * h_half; 
    end
end

%% ---------------- 4. Stability & Thermal Snapshot ----------------
fprintf('Phase 4: Running transient simulations and synchronizing snapshot...\n');

Kmn = get_K_model(m_kin, n_kin);
[~, fmaxv] = f_alpha_max(m_kin, n_kin);
Margin = zeros(n_c_i, n_c_j);

% --- Step 4a: Find Global Peak Timing ---
% We scan all pillars to find the absolute maximum temperature and when it occurs.
T_max_global = -inf;
t_peak = 0;
i_star = 1; j_star = 1;

for i = 1:n_c_i
    for j = 1:n_c_j
        [T_ij, ~, t_ij, ~] = curesimu_double_curved(Da, Ar, Bi_d, Bi_u, Tref_d, Tref_u, ...
            m_kin, n_kin, T0, alpha0, Sigma1(i,j), Sigma2(i,j), Nz, t_span, RelTol, AbsTol);
        
        [val, idx] = max(max(T_ij, [], 2));
        if val > T_max_global
            T_max_global = val;
            t_peak = t_ij(idx); % The time when the "hottest" pillar is at its peak
            i_star = i; j_star = j;
        end
        
        % Pre-calculate Margin while we are in the loop
        beta_loc = beta_crit_general(Sigma1(i,j), Sigma2(i,j), Bi_d, Bi_u); 
        Da_crit_loc = (beta_loc / (Kmn * fmaxv)) * (Ts_gl^2 / Ar) * exp(Ar / Ts_gl); 
        Margin(i,j) = Da / Da_crit_loc; 
    end
end

% --- Step 4b: Generate Synchronized Snapshot ---
% Now that we know t_peak, we interpolate every pillar to that specific time.
T_snapshot = zeros(n_c_i, n_c_j, Nz);
for i = 1:n_c_i
    for j = 1:n_c_j
        [T_ij, ~, t_ij, ~] = curesimu_double_curved(Da, Ar, Bi_d, Bi_u, Tref_d, Tref_u, ...
            m_kin, n_kin, T0, alpha0, Sigma1(i,j), Sigma2(i,j), Nz, t_span, RelTol, AbsTol);
        T_snapshot(i,j,:) = interp_T_at_time(T_ij, t_ij, t_peak);
    end
end

% Find the global maximum stability margin (its location is (i_star, j_star))
[Margin_max, lin_idx] = max(Margin(:));

%% ---------------- 4.5. Geometry and Stability Statistics ----------------
% Calculate geometric invariants S (mean curvature) and P (Gaussian curvature)
S_vals = Sigma1 + Sigma2;
P_vals = Sigma1 .* Sigma2;

fprintf('\n==========================================================\n');
fprintf('      GEOMETRY & STABILITY STATISTICAL SUMMARY\n');
fprintf('==========================================================\n');

% 1. Curviness Measures (Dimensionless Curvatures sigma_1, sigma_2)
fprintf('--- Curvature Ranges ---\n');
fprintf('sigma_1: [min: %8.4f, max: %8.4f, range: %8.4f]\n', ...
    min(Sigma1(:)), max(Sigma1(:)), max(Sigma1(:)) - min(Sigma1(:)));
fprintf('sigma_2: [min: %8.4f, max: %8.4f, range: %8.4f]\n', ...
    min(Sigma2(:)), max(Sigma2(:)), max(Sigma2(:)) - min(Sigma2(:)));

% 2. S and P Invariants
fprintf('\n--- Invariant Ranges ---\n');
fprintf('S (s1+s2): [min: %8.4f, max: %8.4f]\n', min(S_vals(:)), max(S_vals(:)));
fprintf('P (s1*s2): [min: %8.4f, max: %8.4f]\n', min(P_vals(:)), max(P_vals(:)));

% 3. Damköhler Ratio (Stability Margin)
fprintf('\n--- Damköhler Ratio (Da / Da_crit) ---\n');
fprintf('Maximum: %8.4f (at cell [%d, %d])\n', Margin_max, i_star, j_star);
fprintf('Minimum: %8.4f\n', min(Margin(:)));
fprintf('Average: %8.4f\n', mean(Margin(:)));
fprintf('Std Dev: %8.4f\n', std(Margin(:)));
fprintf('==========================================================\n\n');

%% ---------------- 5. Exact Finite Volume Flux Analysis ----------------
fprintf('Phase 5: Computing exact 6-face integral flux balance (Curved CV)...\n');

% Cell-Centered FV Discretization properties
dz = H_total / Nz;          % Physical thickness of one cell
dx_dim = 2.0 / Nz;          % Dimensionless thickness of one cell (Delta xi)
% Dimensionless coordinate at the cell centers
xi = linspace(-1 + dx_dim/2, 1 - dx_dim/2, Nz)'; 

Q_lateral_out   = zeros(n_c_i, n_c_j);
Q_trans_out     = zeros(n_c_i, n_c_j);
Flux_Ratio      = zeros(n_c_i, n_c_j);

T_mid_surface = squeeze(T_snapshot(:,:,round(Nz/2)));    % Will be used for visualisation

for i = 2:n_c_i-1
    for j = 2:n_c_j-1
        s1 = Sigma1(i,j);
        s2 = Sigma2(i,j);
        
        % Explicit directional curvatures mapped in Phase 3
        s_u = Sigma_u(i,j); % Curvature along j-direction (East/West edges)
        s_v = Sigma_v(i,j); % Curvature along i-direction (North/South edges)
        
        % -------------------------------------------------------------
        % 1. TRANSVERSE FLUXES (Outward Flux via Fourier's Law)
        % -------------------------------------------------------------
        % Robust Planform Area (Half cross-product of cell diagonals)
        v_diag1 = squeeze(Nodes_V(i+1,j+1,:) - Nodes_V(i,j,:));
        v_diag2 = squeeze(Nodes_V(i+1,j,:) - Nodes_V(i,j+1,:));
        A_plan = 0.5 * norm(cross(v_diag1, v_diag2));
        
        % Exact areas of the physical boundary faces
        A_bot = A_plan * (1 - s1) * (1 - s2);
        A_top = A_plan * (1 + s1) * (1 + s2);
        
        T_prof = squeeze(T_snapshot(i,j,:));
        
        % Exact 2nd-order, 3-point one-sided difference for cell-centered grid
        % Evaluates the dimensionless gradient (dT/dxi) exactly at the walls
        dTdxi_bot = (-2*T_prof(1) + 3*T_prof(2) - T_prof(3)) / dx_dim;
        dTdxi_top = ( 2*T_prof(end) - 3*T_prof(end-1) + T_prof(end-2)) / dx_dim;
        
        % Apply Fourier's Law projected onto Outward Surface Normals
        % q = - (1/h_half) * dT/dxi.  
        % Bottom Normal = -1 (points in -xi). Top Normal = +1 (points in +xi).
        % Outward Flux = q * n * Area
        Q_out_bot =  (1/h_half) * dTdxi_bot * A_bot; 
        Q_out_top = -(1/h_half) * dTdxi_top * A_top; 
        
        Q_trans_out(i,j) = Q_out_bot + Q_out_top;

        % -------------------------------------------------------------
        % 2. LATERAL FLUXES (Outward Flux via Fourier's Law)
        % -------------------------------------------------------------
        % Physical distances between adjacent cell centroids
        ds_E = norm(squeeze(Centroid_phys(i+1,j,:) - Centroid_phys(i,j,:)));
        ds_W = norm(squeeze(Centroid_phys(i-1,j,:) - Centroid_phys(i,j,:)));
        ds_N = norm(squeeze(Centroid_phys(i,j+1,:) - Centroid_phys(i,j,:)));
        ds_S = norm(squeeze(Centroid_phys(i,j-1,:) - Centroid_phys(i,j,:)));

        % Face lengths at the mid-plane
        L_East_mid  = norm(squeeze(Nodes_V(i+1,j+1,:) - Nodes_V(i+1,j,:)));  
        L_West_mid  = norm(squeeze(Nodes_V(i,j+1,:) - Nodes_V(i,j,:)));      
        L_North_mid = norm(squeeze(Nodes_V(i+1,j+1,:) - Nodes_V(i,j+1,:)));  
        L_South_mid = norm(squeeze(Nodes_V(i+1,j,:) - Nodes_V(i,j,:)));      
        
        % Integrate lateral flux layer-by-layer (Positive = Heat Leaving)
        % Edges along j scale with s_u. Edges along i scale with s_v.
        T_E = squeeze(T_snapshot(i+1,j,:));
        T_W = squeeze(T_snapshot(i-1,j,:));
        T_N = squeeze(T_snapshot(i,j+1,:));
        T_S = squeeze(T_snapshot(i,j-1,:));
        
        Q_out_E = sum( (T_prof - T_E) / ds_E .* (L_East_mid  .* (1 + s_u.*xi)) ) * dz;
        Q_out_W = sum( (T_prof - T_W) / ds_W .* (L_West_mid  .* (1 + s_u.*xi)) ) * dz;
        Q_out_N = sum( (T_prof - T_N) / ds_N .* (L_North_mid .* (1 + s_v.*xi)) ) * dz;
        Q_out_S = sum( (T_prof - T_S) / ds_S .* (L_South_mid .* (1 + s_v.*xi)) ) * dz;
        
        Q_lateral_out(i,j) = Q_out_E + Q_out_W + Q_out_N + Q_out_S;
        
% -------------------------------------------------------------
        % 3. RATIO CALCULATION
        % -------------------------------------------------------------
        % Compare total magnitude of lateral leakage to transverse extraction
        Flux_Ratio(i,j) = abs(Q_lateral_out(i,j)) / max(abs(Q_trans_out(i,j)), eps);
    end
end

% =========================================================================
% NEW: Edge Artifact Filtering Control
% =========================================================================
% Set to 1: Standard view (removes only uncalculated boundary padding)
% Set to 2: Shaves off the first layer of internal cells adjacent to the edge
edge_shave_layers = 2; 

% Extract the filtered internal domain maps
s1_valid     = Sigma1(1 + edge_shave_layers : end - edge_shave_layers, ...
                      1 + edge_shave_layers : end - edge_shave_layers);
s2_valid     = Sigma2(1 + edge_shave_layers : end - edge_shave_layers, ...
                      1 + edge_shave_layers : end - edge_shave_layers);
valid_ratios = Flux_Ratio(1 + edge_shave_layers : end - edge_shave_layers, ...
                          1 + edge_shave_layers : end - edge_shave_layers);
% =========================================================================

% Summary printout (now reflects the filtered domain)
fprintf('\n--- Control Volume Flux Ratio Summary (Shave Layers: %d) ---\n', edge_shave_layers);
fprintf('Mean Ratio:   %10.4e\n', mean(valid_ratios(:)));
fprintf('Max Ratio:    %10.4e\n', max(valid_ratios(:)));
fprintf('-----------------------------------------\n\n');

% --- Append to Master Data Array for Panel D ---
% Flatten the filtered internal data into column vectors
s1_vec    = s1_valid(:);
s2_vec    = s2_valid(:);
ratio_vec = valid_ratios(:);
geom_vec  = repmat(geom_option, length(s1_vec), 1); % 1=Saddle, 2=Torus

new_data = [s1_vec, s2_vec, ratio_vec, geom_vec];

% Create or append to the persistent workspace variable
if exist('Accumulated_Landscape_Data', 'var')
    Accumulated_Landscape_Data = [Accumulated_Landscape_Data; new_data];
else
    Accumulated_Landscape_Data = new_data;
end
%% ---------------- 6. Visualization ----------------
fprintf('Phase 6: Rendering 3D solid body geometry and landscapes...\n');
% Prepare skin geometry by offsetting the mid-surface along vertex normals
Xv = Nodes_V(:,:,1); Yv = Nodes_V(:,:,2); Zv = Nodes_V(:,:,3);
Nv = calculate_vertex_normals(Nodes_V); 
% Top and Bottom physical coordinates
X_top = Xv + h_half * Nv(:,:,1); Y_top = Yv + h_half * Nv(:,:,2); Z_top = Zv + h_half * Nv(:,:,3);
X_bot = Xv - h_half * Nv(:,:,1); Y_bot = Yv - h_half * Nv(:,:,2); Z_bot = Zv - h_half * Nv(:,:,3);

% Make figure taller to accommodate 2x2 grid
figure('Name', 'Quasi3D_Solid_Body', 'Color', 'w', 'Position', [100 100 1200 800]);

% --- PANEL A: 3D Solid Body ---
subplot(2,2,1); hold on;
surf(X_top, Y_top, Z_top, T_mid_surface, 'EdgeColor', 'none', 'FaceAlpha', 1.0);
surf(X_bot, Y_bot, Z_bot, T_mid_surface, 'EdgeColor', 'none', 'FaceAlpha', 1.0);
for j = [1, n_j]
    fill3([X_bot(:,j); flipud(X_top(:,j))], [Y_bot(:,j); flipud(Y_top(:,j))], [Z_bot(:,j); flipud(Z_top(:,j))], 'm', 'FaceAlpha', 0.9, 'EdgeColor', 'm');
end
for i = [1, n_i]
    fill3([X_bot(i,:), fliplr(X_top(i,:))], [Y_bot(i,:), fliplr(Y_top(i,:))], [Z_bot(i,:), fliplr(Z_top(i,:))], 'm', 'FaceAlpha', 0.9, 'EdgeColor', 'm');
end
colormap(gca, turbo); cb1 = colorbar('SouthOutside', 'TickLabelInterpreter', 'latex');
xlabel(cb1, 'Mid-Surface Temp $T$', 'Interpreter', 'latex'); 
title('\textbf{(a) 3D Solid Geometry}', 'Interpreter', 'latex');
view([-35 30]); grid on; axis equal; lighting gouraud; camlight;

% --- PANEL B: CV Flux Ratio Plot ---
subplot(2,2,2);
imagesc(valid_ratios'); axis image; set(gca,'YDir','normal', 'TickLabelInterpreter', 'latex'); 
colormap(gca, turbo); cb2 = colorbar('SouthOutside', 'TickLabelInterpreter', 'latex'); 
xlabel(cb2, 'Flux Ratio $|Q_{\mathrm{lat}}| / |Q_{\mathrm{trans}}|$', 'Interpreter', 'latex');
title('\textbf{(b) CV Flux Balance Validation}', 'Interpreter', 'latex'); 

% --- PANEL C: Hot-Spot Profile ---
subplot(2,2,3);
T_profile = squeeze(T_snapshot(i_star, j_star, :));
x_centers = linspace(-1+1/Nz, 1-1/Nz, Nz);
T_wall_bot = 1.5*T_profile(1) - 0.5*T_profile(2);
T_wall_top = 1.5*T_profile(end) - 0.5*T_profile(end-1);
x_plot = [-1, x_centers, 1]; T_plot = [T_wall_bot; T_profile; T_wall_top];
plot(x_plot, T_plot, 'b-', 'LineWidth', 2.5); grid on;
set(gca, 'TickLabelInterpreter', 'latex');
xlabel('Thickness $\xi = z/w$', 'Interpreter', 'latex'); 
ylabel('Temperature $T$', 'Interpreter', 'latex');
title('\textbf{(c) Hot Spot Pillar Thermal Profile}', 'Interpreter', 'latex'); 

% --- PANEL D: Projected Error Landscape (sigma1 constant plane) ---
subplot(2,2,4); hold on; grid on;
% (Note: view([-35 30]) is removed since this is a 2D projection)

% Split accumulated data by geometry type
data_saddle = Accumulated_Landscape_Data(Accumulated_Landscape_Data(:,4) == 1, :);
data_torus  = Accumulated_Landscape_Data(Accumulated_Landscape_Data(:,4) == 2, :);

% Plot Saddle as Blue dots with slight transparency to handle high point density
if ~isempty(data_saddle)
    h_saddle = scatter(data_saddle(:,2), data_saddle(:,3), 25, 'b', ...
        'filled', 'MarkerEdgeColor', 'none', 'MarkerFaceAlpha', 0.4);
end

% Plot Torus as prominent Solid Red dots so they stand out clearly
if ~isempty(data_torus)
    h_torus = scatter(data_torus(:,2), data_torus(:,3), 35, 'r', ...
        'filled', 'MarkerEdgeColor', 'none', 'MarkerFaceAlpha', 0.7);
end

% Add a clean LaTeX legend to explicitly distinguish the geometries
if ~isempty(data_saddle) && ~isempty(data_torus)
    legend([h_saddle, h_torus], {'Saddle Geometric Space', 'Torus Geometric Space'}, ...
        'Interpreter', 'latex', 'Location', 'best', 'Box', 'on');
end

% Update axes labels and titles for the 2D projection plane
xlabel('Principal Curvature Component $\sigma_2$', 'Interpreter', 'latex');
ylabel('Flux Ratio (Energy Residual)', 'Interpreter', 'latex');
title('\textbf{(d) Projected Curvature Error Landscape}', 'Interpreter', 'latex');

set(gca, 'TickLabelInterpreter', 'latex');
fprintf('Computation complete. Figure generated.\n');

%%%%%%%%%%%%%%%%%%%%%%%%%%%%%%%%%%%%%%%%%%%%%%%%%%%%%%%%%%%%%%%%%%%%%%%%%%%
% Helper Functions (UNCHANGED logic, added comments)
%%%%%%%%%%%%%%%%%%%%%%%%%%%%%%%%%%%%%%%%%%%%%%%%%%%%%%%%%%%%%%%%%%%%%%%%%%%

function beta = beta_crit_general(s1, s2, Bi_d, Bi_u)
    % Evaluates the stability surface equation beta(Sigma, Bi)
    S = s1 + s2; P = s1 * s2;
    if abs(Bi_d - Bi_u) < 1e-6
        beta0_sym = 0.87846 * (Bi_d / (Bi_d + 2.1721));
        beta = beta0_sym - 0.121*S^2 + 0.429*P;
    else
        c_val = [0.88534, 0.22, 1.54595]; L_val = [0.19090, 1.29229];
        a_val = [-0.12018, 0.16384, 1.54550]; b_val = [0.42481, 0.40570, 1.30956];
        c0_Bi = (c_val(1)*Bi_d + c_val(2)*c_val(3)) / (Bi_d + c_val(3));
        L_Bi  = L_val(1) * exp(-Bi_d / L_val(2));
        a_Bi  = a_val(1) + a_val(2) * exp(-Bi_d / a_val(3));
        b_Bi  = b_val(1) - b_val(2) * exp(-Bi_d / b_val(3));
        beta  = c0_Bi + L_Bi*S + a_Bi*S^2 + b_Bi*P;
    end
end

function K = get_K_model(m, n)
    % Calibrated surface for the K-damping factor
    p00=0.826202; p10=-0.634542; p01=-0.163137; p20=2.529871; p11=-0.020157;
    K = p00 + p10*m + p01*n + p20*m^2 + p11*m*n; 
end

function Nv = calculate_vertex_normals(Nodes_V)
    % Computes unit normal vectors for vertex offsetting
    [ni, nj, ~] = size(Nodes_V); Nv = zeros(ni, nj, 3);
    for i = 1:ni
        for j = 1:nj
            if i == 1, vi = squeeze(Nodes_V(i+1,j,:) - Nodes_V(i,j,:));
            elseif i == ni, vi = squeeze(Nodes_V(i,j,:) - Nodes_V(i-1,j,:));
            else, vi = squeeze(Nodes_V(i+1,j,:) - Nodes_V(i-1,j,:)); end
            if j == 1, vj = squeeze(Nodes_V(i,j+1,:) - Nodes_V(i,j,:));
            elseif j == nj, vj = squeeze(Nodes_V(i,j,:) - Nodes_V(i,j-1,:));
            else, vj = squeeze(Nodes_V(i,j+1,:) - Nodes_V(i,j-1,:)); end
            n_vec = cross(vj(:), vi(:)); Nv(i,j,:) = n_vec ./ max(norm(n_vec), eps);
        end
    end
end

function [k1, k2] = get_saddle_k(x, y, a)
    % Analytical principal curvatures for z = a(x^2 - y^2)
    denom = (1 + 4*a^2*(x^2 + y^2))^(3/2);
    k1 = 2*a / denom; k2 = -2*a / denom;
end

function T_at_t = interp_T_at_time(T_mat, t_vec, target_t)
    % Snapshot interpolation helper using higher-order shape-preserving cubic polynomials
    N_space = size(T_mat, 2); 
    T_at_t = zeros(1, N_space);
    
    for k = 1:N_space
        % Changed 'linear' to 'pchip' to eliminate temporal discretization noise
        T_at_t(k) = interp1(t_vec, T_mat(:,k), target_t, 'pchip', 'extrap'); 
    end
end

function [f, fmax] = f_alpha_max(m, n)
    % Finds peak of autocatalytic kinetic function f(alpha)
    a_peak = m / (m + n); fmax = (a_peak^m) * ((1 - a_peak)^n);
    f = @(a) (a.^m) .* ((1 - a).^n);
end
