# Supplementary material for: Safe Curing Limits of Thick Composite Shells
Source: Materials (Basel). 2026 Jul 21;19(14):3132. doi: 10.3390/ma19143132 (PMC13413544; doi:10.3390/ma19143132)
Supplement: Supplementary file 1 [file materials-19-03132-s001.zip › Plot_coeffs_asymmetric.m]

%% Fit_Asymmetric_Coefficients.m
% Non-linear regression for runaway stability coefficients
% Using Levenberg-Marquardt algorithm for asymmetric heating fits.

clear; close all; clc;

%% 1. Load Data
fname = 'Coefficients.csv';
T = readtable(fname);

% Clean column names (remove spaces)
T.Properties.VariableNames = strrep(T.Properties.VariableNames, ' ', '');

Bi_num = T.Bi_d;
c0_num = T.c0;
L_num  = T.L;
a_num  = T.a;
b_num  = T.b;

%% 2. Optimization Options (Levenberg-Marquardt)
options = optimoptions('lsqnonlin', ...
    'Algorithm', 'levenberg-marquardt', ...
    'Display', 'off', ...
    'TolFun', 1e-10, ...
    'MaxIter', 1000);

%% 3. Non-linear Fitting

% --- Global Stability: c0(Bi) = (c1*Bi + 0.22*c2) / (Bi + c2) ---
% Guess: c1 (limit) approx 0.88, c2 (rate) approx 1.5
c0_model = @(p, x) (p(1)*x + 0.22*p(2)) ./ (x + p(2));
p0_c0 = [0.88, 1.5];
p_c0 = lsqnonlin(@(p) c0_model(p, Bi_num) - c0_num, p0_c0, [], [], options);

% --- Thermal Tilt: L(Bi) = L1 * exp(-Bi/L2) ---
% Guess: L1 (intercept) approx 0.19, L2 (decay) approx 1.3
L_model = @(p, x) p(1) * exp(-x ./ p(2));
p0_L = [0.19, 1.3];
p_L = lsqnonlin(@(p) L_model(p, Bi_num) - L_num, p0_L, [], [], options);

% --- Mean Curvature: a(Bi) = a1 + a2 * exp(-Bi/a3) ---
% Guess: a1 (limit) approx -0.12, a2 (shift) approx 0.16, a3 (decay) approx 1.5
a_model = @(p, x) p(1) + p(2) * exp(-x ./ p(3));
p0_a = [-0.12, 0.16, 1.5];
p_a = lsqnonlin(@(p) a_model(p, Bi_num) - a_num, p0_a, [], [], options);

% --- Gaussian Curvature: b(Bi) = b1 - b2 * exp(-Bi/b3) ---
% Guess: b1 (limit) approx 0.43, b2 (shift) approx 0.41, b3 (decay) approx 1.3
b_model = @(p, x) p(1) - p(2) * exp(-x ./ p(3));
p0_b = [0.43, 0.41, 1.3];
p_b = lsqnonlin(@(p) b_model(p, Bi_num) - b_num, p0_b, [], [], options);

%% 4. Display Results
fprintf('--- Optimized Parameters ---\n');
fprintf('c0: c1 = %.5f, c2 = %.5f\n', p_c0(1), p_c0(2));
fprintf('L:  L1 = %.5f, L2 = %.5f\n', p_L(1), p_L(2));
fprintf('a:  a1 = %.5f, a2 = %.5f, a3 = %.5f\n', p_a(1), p_a(2), p_a(3));
fprintf('b:  b1 = %.5f, b2 = %.5f, b3 = %.5f\n', p_b(1), p_b(2), p_b(3));

%% 5. Visualization
Bi_fine = linspace(0, 1000, 10000);

figure('Color', 'w', 'Position', [100, 100, 900, 700]);

% Plot c0
subplot(2,2,1);
plot(Bi_num, c0_num, 'ks', 'MarkerFaceColor', 'k'); hold on;
plot(Bi_fine, c0_model(p_c0, Bi_fine), 'r-', 'LineWidth', 1.5);
title('Global Stability c_0'); xlabel('Bi','FontSize',18); ylabel('c_0','FontSize',18); grid on;
xscale log;

% Plot L
subplot(2,2,2);
plot(Bi_num, L_num, 'ks', 'MarkerFaceColor', 'k'); hold on;
plot(Bi_fine, L_model(p_L, Bi_fine), 'b-', 'LineWidth', 1.5);
title('Thermal Tilt L'); xlabel('Bi','FontSize',18); ylabel('L','FontSize',18); grid on;
xscale log;

% Plot a
subplot(2,2,3);
plot(Bi_num, a_num, 'ks', 'MarkerFaceColor', 'k'); hold on;
plot(Bi_fine, a_model(p_a, Bi_fine), 'm-', 'LineWidth', 1.5);
title('Mean Curvature Coeff a'); xlabel('Bi','FontSize',18); ylabel('a','FontSize',18); grid on;
xscale log;

% Plot b
subplot(2,2,4);
plot(Bi_num, b_num, 'ks', 'MarkerFaceColor', 'k'); hold on;
plot(Bi_fine, b_model(p_b, Bi_fine), 'g-', 'LineWidth', 1.5);
title('Gaussian Curvature Coeff b'); xlabel('Bi','FontSize',18); ylabel('b','FontSize',18); grid on;
xscale log;

sgtitle('Asymmetric Heating Coefficient Fits (Bi_u=1000, variable Bi_d)');
