# Supplementary material for: Safe Curing Limits of Thick Composite Shells
Source: Materials (Basel). 2026 Jul 21;19(14):3132. doi: 10.3390/ma19143132 (PMC13413544; doi:10.3390/ma19143132)
Supplement: Supplementary file 1 [file materials-19-03132-s001.zip › README.txt]

# Supplementary Material: Thermal Runaway Analysis for Thick Laminates

This repository contains the MATLAB source code developed to support the manuscript "Safe Curing Limits of Thick Composite Shells". The scripts provide numerical tools for simulating thermal runaway in thick, doubly curved laminates, computing critical stability parameters, and validating the theoretical models presented in the paper.

## Contents

The repository includes the following files:

* **Thermal_runaway_driver.m**: The main driver script. Use this to execute the various simulations, stability maps, and calibration cases discussed in the manuscript.
* **curesimu_double_curved.m**: The core 1-D transient solver using the Finite Volume Method (FVM) to compute thermal and kinetic profiles through the laminate thickness.
* **Find_Da_crit_double_curved.m**: A robust root-finding algorithm to locate the critical Damköhler number ($Da_{crit}$) that marks the boundary between safe curing and thermal runaway.
* **Tbispeaks.m**: A diagnostic tool that analyzes the second derivative of the temperature history ($T''$) to detect the onset of thermal runaway.
* **Laminate_Stability_3d_Landscape.m**: A visualization script that maps stability margins onto 3D shell geometries (e.g., saddle or toroidal surfaces).
* **Plot_coeffs_asymmetric.m**: A utility script for performing non-linear regression on stability coefficients.
* **Beta_crit_solver_invariants.m**: A numerical solver to compute the bifurcation point for steady-state thermal perturbation problems.
* **Coefficients.csv**: A dataset containing calibrated stability coefficients used for the fitting processes in Plot_coeffs_asymmetric.m.

## Getting Started

1. **Requirements**: These scripts require MATLAB (with Optimization Toolbox for non-linear fitting and Signal Processing Toolbox for peak detection in time series).
2. **Usage**:
* Open Thermal_runaway_driver.m in MATLAB.
* Set the `run_mode` variable (e.g., `run_mode = 8`) to select the analysis case you wish to replicate.
* Run the script. The driver handles all necessary physical parameters and solver configurations.


3. **Dependencies**: Ensure all files are located in the same working directory, as the driver script calls the function files as needed.

## License

This program is free software: you can redistribute it and/or modify it under the terms of the GNU General Public License as published by the Free Software Foundation. See the individual script headers for detailed license information.
