# Supplementary material for: Safe Curing Limits of Thick Composite Shells
Source: Materials (Basel). 2026 Jul 21;19(14):3132. doi: 10.3390/ma19143132 (PMC13413544; doi:10.3390/ma19143132)
Supplement: Supplementary file 1 [file materials-19-03132-s001.zip › Tbispeaks.m]

function [Tbis, peakvalues, peaktimes] = Tbispeaks(Temp_mat, t_vec, N, makeplots, s1, s2, Bi_d, Bi_u)
% =======================================================================
%  Thermal Runaway Detection Algorithm (Second Derivative Criterion)
%  =======================================================================
%  Copyright (C) 2026 Rikard Gebart
%
%  This program is free software under the GNU General Public License.
%  =======================================================================
%  Description:
%  Identifies the onset of thermal runaway by analyzing the second 
%  derivative (acceleration) of the temperature history at the hottest 
%  spatial location in the laminate.Positive T''_peak indicates thermal
%  runaway while T''_peak = 0 defines the limit to thermal runaway.
%
%  Logic:
%  1. Identifies the globally hottest cell across the entire simulation.
%  2. Calculates non-uniform central differences for d^2T/dt^2.
%  3. Applies a temporal filter (t > 0.2) to ignore initial tool heating.
%  4. Restricts the search window to the "left flank" of the main exotherm
%     to isolate the chemical acceleration phase from thermal relaxation.
% =======================================================================

    Nt = length(t_vec);
    if size(Temp_mat, 2) ~= N
        error('Temp_mat columns must match the number of spatial nodes N.');
    end


    % 1. Isolate the "Virtual Sensor"
    % For symmetric or actively cooled boundaries, the maximum temperature 
    % location is stable. For adiabatic boundaries (Bi=0), the sensor position ends up
    % in the first cell close to the boundary and we shift the sensor into the bulk to avoid this artifact.
    
    if Bi_d < 1e-3
        % Insulated inner wall: sample at 25% from the low wall
        idx_hot = max(2, round(N * 0.25)); 
    elseif Bi_u < 1e-3
        % Insulated outer wall: sample at 25% from the high wall
        idx_hot = min(N-1, round(N * 0.75));
    else
        % Standard symmetric/cooled: use the actual hottest point
        [vals_over_x, idx_x_at_t] = max(Temp_mat, [], 2);
        [~, k_tmax_global]        = max(vals_over_x);
        idx_hot                   = idx_x_at_t(k_tmax_global);
    end
    
    T_hot = Temp_mat(:, idx_hot);

    % 2. Calculate Non-Uniform Second Derivative
    Tbis = nan(Nt, 1);
    for i = 2:Nt-1
        h_i   = t_vec(i+1) - t_vec(i);
        h_im1 = t_vec(i)   - t_vec(i-1);
        % Non-uniform finite difference stencil from Jones & Thompson, 1980
        Tbis(i) = (2/(h_i + h_im1)) * ( (T_hot(i+1) - T_hot(i))/h_i - (T_hot(i) - T_hot(i-1))/h_im1 );
    end

    % 3. Peak Detection Logic
    t_min = 0.2; % Filter out the initial conductive heating phase
    idx_start = find(t_vec >= t_min, 1, 'first');

    % Find the peak of the primary exotherm to bound the search window
    [~, T_pk_locs] = findpeaks(T_hot, 'MinPeakProminence', 1e-4);

    if isempty(T_pk_locs) || idx_start >= T_pk_locs(1)
        % No valid chemical peak exists, or it occurs before the filter
        peakvalues = []; peaktimes = [];
    else
        idx_Tpeak = T_pk_locs(1); 
        
        % Restrict T'' search to the left flank (acceleration phase)
        Tbis_window = Tbis(idx_start:idx_Tpeak);
        
        % Detect inflection points (acceleration peaks)
        [peak_vals, locs] = findpeaks(Tbis_window, 'MinPeakProminence', 1e-2);
        
        if isempty(peak_vals)
            peakvalues = []; peaktimes = []; % Sub-critical transition
        else
            peakvalues = peak_vals(1); % Target the primary runaway trigger
            i_peak_full = idx_start + locs(1) - 1;
            peaktimes   = t_vec(i_peak_full);
        end
    end

    % 4. Visualization (Diagnostic Mode)
    if makeplots == 1
        fig_tag = 'Tbis_Diagnostic_Plot';
        hfig = findobj(0, 'Type', 'figure', 'Tag', fig_tag);
        if isempty(hfig), hfig = figure('Tag', fig_tag, 'Color', 'w'); else, figure(hfig); clf(hfig); end

        % Plot 1: Temperature History
        subplot(2,1,1); plot(t_vec, T_hot, 'k-', 'LineWidth', 2.0); grid on; hold on;
        if ~isempty(T_pk_locs)
            plot(t_vec(idx_Tpeak), T_hot(idx_Tpeak), 'go', 'MarkerSize', 8, 'DisplayName', 'T peak');
            xline(t_vec(idx_Tpeak), 'g--', 'T_{peak} bound');
        end
        xline(t_vec(idx_start), 'm--', 't_{min} filter');
        ylabel('T_{hot}'); title(sprintf('Hottest Cell (\\sigma_1=%.2f, \\sigma_2=%.2f)', s1, s2));

        % Plot 2: Second Derivative (Acceleration)
        subplot(2,1,2); plot(t_vec, Tbis, 'b-', 'LineWidth', 1.8); grid on; hold on;
        xline(t_vec(idx_start), 'm--', 't_{min} filter');
        if ~isempty(T_pk_locs), xline(t_vec(idx_Tpeak), 'g--', 'T_{peak} bound'); end
        
        if ~isempty(peaktimes)
            plot(peaktimes, peakvalues, 'r*', 'MarkerSize', 10);
            text(peaktimes, peakvalues + 5, ['Peak: ' num2str(peakvalues)]);
        end
        ylabel('d^2T/dt^2'); xlabel('Dimensionless Time t');
    end
end
